# Supplementary material for: Ancient Egyptian Mummified Bodies: Cross-Disciplinary Analysis of Their Smell
Source: J Am Chem Soc. 2025 Feb 13;147(8):6633–43. doi: 10.1021/jacs.4c15769 (PMC11869298; doi:10.1021/jacs.4c15769)
Supplement: Supplementary file 2 — ja4c15769_si_002.xlsx [file ja4c15769_si_002.xlsx]

## Sheet: Caption
	Ancient Egyptian Mummified Bodies: Cross-disciplinary Analysis of Their Smell
	Emma Paolin1, Cecilia Bembibre2, Fabiana Di Gianvincenzo1, Julio Cesar Torres-Elguera3, Randa Deraz1, Ida Kraševec1, Ahmed Abdellah4, Asmaa Ahmed4, Irena Kralj Cigić1, Abdelrazek Elnaggar1,5, Ali Abdelhalim4,5, Tomasz Sawoszczuk3, Matija Strlič1,2
	1 Heritage Science Laboratory Ljubljana, Faculty of Chemistry and Chemical Technology, University of Ljubljana, Večna pot 113, Ljubljana 1000, Slovenia
	2 Institute for Sustainable Heritage, University College London, 14 Upper Woburn Place, London WC1H 0NN, U.K.
	3 Department of Microbiology, Institute of Quality Sciences and Product Management, Krakow University of Economics, Henryka Sienkiewicza 4, Krakow 30 - 033, Poland
	4 The Egyptian Museum in Cairo, Cairo 4272083, Egypt
	5 Faculty of Archaeology, Ain Shams University, Abbasiya Cairo 11566, Egypt
	Supplementary Information 2
	GC-MC-O Identification Data
	The tables in this file report the GC-MS-O identification data considered confident based on the following criteria: (i) smell perceived in at least two replicates with similar descriptors and comparable retention times; (ii) smell descriptors corresponding to literature descriptors for the compound identified by MS at the same retention time; (iii) compound identified by MS in at least two repli…
Blank SI	MS results of the negative control of the laboratory in University of Ljubljana (Slovenia).
M1	Confident GC-MS-O identifications in M1.
M2	Confident GC-MS-O identifications in M2.
M3	Confident GC-MS-O identifications in M3.
M4	Confident GC-MS-O identifications in M4.
M5	Confident GC-MS-O identifications in M5.
M6	Confident GC-MS-O identifications in M6.
M7	Confident GC-MS-O identifications in M7.
M8	Confident GC-MS-O identifications in M8.
M9	Confident GC-MS-O identifications in M9.
Pest oil	Confident GC-MS-O identifications in the pest oil used for pest control at the Egyptian Museum in Cairo.

## Sheet: Blank SI
Peak	Retention time (min)	Area	Compound	CAS	Smell (according to literature)
1	3.585	1213504	Carbon dioxide	124-38-9	No data
2	6.855	214289381	2,3- Butadienol	513-85-9	Fruit, cream, butter
3	7.713	3603707	2-Butanol	78-92-2	Sweet, fruit (apricot)
4	9.567	325712	Acetic acid	64-19-7	Vinegar, sharp, sour
5	19.317	1044768	Phenol	108-95-2	Phenolic, plastic, rubber
6	19.692	246615	Benzaldehyde	100-52-7	Sweet, almond, cherry, sharp
7	20.968	741949	Nonanal	124-19-6	Wax, fresh, orange peel, fat
8	21.61	719862	4-Chlorobutylphenone	939-52-6	No data
9	22.685	547302	Decanal	112-31-2	Sweet, wax, citrus, floral
10	23.373	7031721	Diethylphthalate	84-66-2	No data
11	26.41	533308	Heptacosane	593-49-7	No data
12	28.08	402384	1-Chloroundecane	2473-03-2	No data
13	36.663	30369677	Diethylphthalate	84-66-2	No data

## Sheet: M1
M1_1								M1_2								M1_3								M1_4
Retention time (min)	Area	Compound	CAS	Intensity	Aroma	Literature descriptors		Retention time (min)	Area	Compound	CAS	Intensity	Aroma	Literature descriptors		Retention time (min)	Area	Compound	CAS	Intensity	Aroma	Literature descriptors		Retention time (min)	Area	Compound	CAS	Intensity	Aroma	Literature descriptors
-	-	-	-	-	-	-		-	-	-	-	-	-	-		7.752	137191	Formamide	75-12-7	-	-	Ammonia-like		7.811	147011	Formamide	75-12-7	-	-	Ammonia-like
9.9298	1.23282e+08	Hexane	110-54-3	-	-	No data		9.9248	3.63189e+08	Hexane	110-54-3	-	-	No data		-	-	-	-	-	-	-		-	-	-	-	-	-	-			PL
10.703	1.63282e+09	Acetic acid	64-19-7	Medium	Acid	Vinegar, sharp, sour		10.46	1.83282e+09	Acetic acid	64-19-7	Medium	Acid	Vinegar, sharp, sour		9.904	6859947	Acetic acid	64-19-7	Weak	Forest, sweat	Vinegar, sharp, sour		9.759	1412114	Acetic acid	64-19-7	-	-	Vinegar, sharp, sour			PL
10.778	4.63282e+09	2,3-Butanedione	431-03-8	Strong	Butter	Sweet, creamy, butter, pungent		10.7745	4.43282e+09	2,3-Butanedione	431-03-8	Strong	Butter	Sweet, creamy, butter, pungent		-	-	-	-	-	-	-		-	-	-	-	-	-	-			SI
12.1503	1.15021e+09	Heptane	142-82-5	-	-	Sweet, ethereal		12.154	3.88574e+08	Heptane	142-82-5	-	-	Sweet, ethereal		-	-	-	-	-	-	-		-	-	-	-	-	-	-			SI
12.318	1.30932e+08	Isovaleraldehyde	590-86-3	Medium	Rubber, plastic	Ethereal, aldehydic, chocolate, fat		12.303	1.30932e+08	Isovaleraldehyde	590-86-3	Medium	Burnt rubber, plastic	Ethereal, aldehydic, chocolate, fat		-	-	-	-	-	-	-		-	-	-	-	-	-	-			Similar or higher intensity in the blank, and lab contaminants
12.5723	4.30932e+08	Benzene	71-43-2	-	-	Aromatic		12.5741	2.06915e+08	Benzene	71-43-2	-	-	Aromatic		-	-	-	-	-	-	-		-	-	-	-	-	-	-
-	-	-	-	-	-	-		-	-	-	-	-	-	-		12.089	347527	Propanoic acid	79-09-4	-	-	Pungent, acidic, vinegar, dairy (cheese)		12.049	204830	Propanoic acid	79-09-4	-	-	Pungent, acidic, vinegar, dairy (cheese)
13.3424	3.94115e+08	Methylcyclohexane	108-87-2	-	-	No data		13.3404	272000000	Methylcyclohexane	108-87-2	-	-	No data		-	-	-	-	-	-	-		-	-	-	-	-	-	-
13.5514	3.91461e+08	2-Methylheptane	592-27-8	-	-	No data		13.5485	214000000	2-Methylheptane	592-27-8	-	-	No data		-	-	-	-	-	-	-		-	-	-	-	-	-	-
13.7791	3.08858e+08	3-Methylheptane	589-81-1	-	-	No data		13.7719	92079488	3-Methylheptane	589-81-1	-	-	No data		-	-	-	-	-	-	-		-	-	-	-	-	-	-
14.1459	6.40535e+08	sec-Butyl acetate	105-46-4	Weak	Nut, sweet, [roasted nut]	Solvent, fruit (banana)		14.1424	1.92444e+08	sec-Butyl acetate	105-46-4	Weak	Sweet	Solvent, fruit (banana)		-	-	-	-	-	-	-		-	-	-	-	-	-	-
14.3114	9.00528e+08	Octane	111-65-9	Strong	Cheese	Gasoline		14.307	3.49286e+08	Octane	111-65-9	Strong	Cheese	Gasoline		14.119	454288	Butyric acid	107-92-6	Weak	Blood	Vomit, dairy (cheese), sharp, rancid		14.096	66130	Butyric acid	107-92-6	-	-	Vomit, dairy (cheese), sharp, rancid
14.9115	2.30521e+09	Toluene	108-88-3	Medium	Rubber, plastic	Sweet, paint		14.899	7.06831e+08	Toluene	108-88-3	Strong	Rubber, plastic	Sweet, paint		-	-	-	-	-	-	-		-	-	-	-	-	-	-
15.3779	2.33263e+08	Isovaleric acid	503-74-2	Strong	Cheese	Dairy (cheese), acidic, sour, pungent		15.458	2.06915e+08	Isovaleric acid	503-74-2	Strong	Cheese	Dairy (cheese), acidic, sour, pungent		15.288	124437	Isovaleric acid	503-74-2	Strong	Vomit, cheese	Dairy (cheese), acidic, sour, pungent		-	-	-	-	-	-	-
16.3234	3.7912e+08	Nonane	111-84-2	-	-	Gasoline		16.3233	1.66784e+08	Nonane	111-84-2	-	-	Gasoline		-	-	-	-	-	-	-		-	-	-	-	-	-	-
16.4809	2.57513e+08	Pentanoic acid	109-52-4	-	-	Sick, putrid, sweet, rancid		-	-	-	-	-	-	-		16.235	203391	Pentanoic acid	109-52-4	-	-	Sick, putrid, sweet, rancid		-	-	-	-	-	-	-
16.9287	1.73858e+09	Furfural	98-01-1	-	-	Sweet, wood, almond, bread		-	-	-	-	-	-	-		16.867	632998	Furfural	98-01-1	-	-	Sweet, wood, almond, bread		16.877	412991	Furfural	98-01-1	-	-	Sweet, wood, almond, bread
17.0111	1.79129e+09	o-Xylene	95-47-6	Medium	Herbal, grass	Geranium		17.0081	4.4959e+08	o-Xylene	95-47-6	Strong	Herbal, grass	Geranium		-	-	-	-	-	-	-		17.704	-	-	-	Weak	Solvent	-
17.392	1.54076e+08	Heptanal	-	Medium	Medicinal	Fresh, fat, green, herbal		17.3864	1.57834e+08	-	-	Medium	Medicinal	-		-	-	-	-	-	-	-		-	-	-	-	-	-	-
17.5052	3.15394e+08	β-Butoxyethanol	111-76-2	Medium	Burnt candle	No data		17.4985	2.44344e+08	β-Butoxyethanol	111-76-2	Weak	Floral	No data		17.691	-	-	-	Weak	Stink bug	-		-	-	-	-	-	-	-
18.1924	2.72118e+08	Decane	124-18-5	-	-	No data		18.1875	4.05286e+07	Decane	124-18-5	-	-	No data		-	-	-	-	-	-	-		-	-	-	-	-	-	-
18.4	1.37664e+09	Pentanoic acid	109-52-4	Strong	Burnt rubber, plastic	Sick, putrid, sweet, rancid		18.2794	2.38822e+08	Pentanoic acid	109-52-4	Medium	Burnt rubber, plastic	Sick, putrid, sweet, rancid		18.186	675824	Pentanoic acid	109-52-4	-	-	Sick, putrid, sweet, rancid		-	-	-	-	-	-	-
18.9906	9.97951e+07	2-Pentylfuran	3777-69-3	Medium	Mushroom	Green, earth, vegetable, metallic		18.9135	1.66784e+08	2-Pentylfuran	3777-69-3	Medium	Mushroom	Green, earth, vegetable, metallic		18.902	-	-	-	Strong	Blood, mushroom,metallic			18.895	-	-	-	Strong	Mushroom, forest, mold	-
19.2418	2.73222e+08	Octanal	124-13-0	Medium	Burnt candle	Wax, citrus, green, fat		19.2339	2.66952e+08	Octanal	124-13-0	Strong	Burnt candle	Wax, citrus, green, fat		19.242	226209	Octanal	124-13-0	-	-	Wax, citrus, green, fat		18.912	73876	Not identified	-	Weak	Mold, wet	-
19.3356	4.92304e+08	2(5H)-Furanone	497-23-4	-	-	Butter		19.3154	1.50332e+08	2(5H)-Furanone	497-23-4	-	-	Butter		-	-	-	-	-	-	-		-	-	-	-	-	-	-
19.4934	1.01701e+09	Mesitylene	108-67-8	-	-	No data		19.4838	3.63055e+08	Mesitylene	108-67-8	-	-	No data		-	-	-	-	-	-	-		-	-	-	-	-	-	-
19.5618	2.39693e+07	-	-	Weak	Medicinal	-		19.5575	7.06831e+08	-	-	Strong	Medicinal	-		-	-	-	-	-	-	-		-	-	-	-	-	-	-
19.6716	4.08592e+08	Benzaldehyde	100-52-7	-	-	Sweet, almond, cherry, sharp		19.6661	1.40429e+08	Benzaldehyde	100-52-7	-	-	Sweet, almond, cherry, sharp		19.692	151618	Benzaldehyde	100-52-7	-	-	Sweet, almond, cherry, sharp		-	-	-	-	-	-	-
19.9189	2.63923e+08	Undecane	1120-21-4	-	-	No data		19.9171	6.6678e+07	Undecane	1120-21-4	-	-	No data		-	-	-	-	-	-	-		-	-	-	-	-	-	-
20.1142	1.28294e+09	Heptanoic acid	111-14-8	Strong	Wood, bark	Rancid, sour, sweet, dairy (cheese)		20.0231	3.63195e+08	Heptanoic acid	111-14-8	Medium	Wood, bark	Rancid, sour, sweet, dairy (cheese)		19.977	351450	Heptanoic acid	111-14-8	-	-	Rancid, sour, sweet, dairy (cheese)		-	-	-	-	-	-	-
20.6966	2.52377e+08	2-Nonanone	821-55-6	-	-	Fresh, sweet, green, earth		20.6948	8.74521e+07	-	-	Medium	Mushroom	-		20.778	103816	2-Nonanone	821-55-6	Medium	Mushroom	Fresh, sweet, green, earth		-	-	-	-	-	-	-
20.9318	5.91063e+08	Nonanal	124-19-6	Strong	Wax, Sweet	Wax, fresh, orange peel, fat		20.9316	2.61439e+08	Nonanal	124-19-6	Strong	Burnt candle, sweet	Wax, fresh, orange peel, fat		20.96	681706	Nonanal	124-19-6	Medium	Stable, horses, manure	Wax, fresh, orange peel, fat		20.967	683921	Nonanal	124-19-6	Medium	Sharp, alcohol	Wax, fresh, orange peel, fat
21.05	101745	p-Cresol	106-44-5	Strong	Medicinal	Phenolic, animalic, narcissus, mimosa		21.085	1.66784e+08	p-Cresol	106-44-5	Medium	Medicinal	Phenolic, animalic, narcissus, mimosa		21.076	303447	p-Cresol	106-44-5	Medium	Salty sea water, pungent	Phenolic, animalic, narcissus, mimosa		-	-	-	-	-	-	-
21.1852	4.89596e+07	4-Ethenyl-1,2-dimethylbenzene	27831-13-6	Weak	Sweet	No data		21.173	1.07298e+08	3,4-Dimethylstyrene	27831-13-6	Weak	Sweet	No data		-	-	-	-	-	-	-		21.146	-	-	-	Medium	Organic decay	-
21.7442	1.70316e+09	Octanoic acid	124-07-2	Medium	Rubber, plastic	Fat, wax, rancid, cheese		21.88	35191163	Octanoic acid	124-07-2	Strong	Rubber, plastic	Fat, wax, rancid, cheese		-	-	-	-	-	-	-		-	-	-	-	-	-	-
22.104	2.63923e+08	Tetrahydro-2H-pyran-2-one	542-28-9	Weak	Herbal, grass	No data		22.059	5.66021e+08	Tetrahydro-2H-pyran-2-one	542-28-9	Weak	Herbal, grass	No data		22.045	-	-	-	Weak	Aromatic, woody, trail mix	-		-	-	-	-	-	-	-
22.132	2.72118e+08	-	-	Weak	Rubber, plastic	-		22.148	3.23177e+08	-	-	Weak	Rubber, plastic	-		22.19	-	-	-	Weak	Stale water, humid	-		22.196	-	-	-	Medium	Wood, incense	-
22.3639	2.15623e+08	2-Decanone	693-54-9	-	-	Floral, orange, fat, peach		-	-	-	-	-	-	-		22.402	280282	2-Decanone	693-54-9	-	-	Floral, orange, fat, peach		-	-	-	-	-	-	-
22.626	3.53676e+08	Benzoic acid	65-85-0	Weak	Floral	Balsamic, urine		22.671	1.27889e+08	Benzoic acid	65-85-0	Medium	Wax	Balsamic, urine		-	-	-	-	-	-	-		22.685	721862	Decanal	112-31-2	-	-	Sweet, wax, citrus, floral
22.769	2.63923e+08	-	-	Medium	Medicinal, terpenic	-		22.801	1.39119e+08	-	-	Weak	Medicinal, terpenic	-		22.889	-	-	-	Medium	Wood, warm, furniture, terpenic	-		22.928	406574	Not identified	-	Strong	Solvent, nail polish, varnish, terpenic	-
23.049	2.57513e+08	-	-	Weak	Perfumed rubber, plastic	-		-	-	-	-	-	-	-		-	-	-	-	-	-	-		23.044	-	-	-	Medium	Sweet, fruit	-
-	-	-	-	-	-	-		23.107	2.52377e+08	-	-	Weak	Wood, bark	-		23.113	-	-	-	Weak	Aromatic, wood	-		-	-	-	-	-	-	-
23.4448	1.32452e+09	Nonanoic acid	112-05-0	Strong	Rubber, plastic	Wax, dirt, dairy (cheese)		23.448	1.76632e+08	Nonanoic acid	112-05-0	Weak	Burnt candle	Wax, dirt, dairy (cheese)		-	-	-	-	-	-	-		-	-	-	-	-	-	-
24.5075	24.498	-	-	Strong	Honey	-		23.977	5.91063e+08	-	-	Weak	Wax	-		-	-	-	-	-	-	-		-	-	-	-	-	-	-
25.457	2.57513e+08	-	-	Weak	Floral	-		25.417	5.12798e+08	-	-	Weak	Floral	-		-	-	-	-	-	-	-		-	-	-	-	-	-	-
25.7335	1.27889e+08	-	-	Strong	Wood, bark	-		25.694	2.63282e+08	-	-	Strong	Wax	-		-	-	-	-	-	-	-		-	-	-	-	-	-	-
27.027	3.15394e+08	-	-	Strong	Mold	-		27.064	1.15021e+09	-	-	Medium	Mold	-		-	-	-	-	-	-	-		-	-	-	-	-	-	-
27.218	2.21693e+07	-	-	Weak	Wax	-		27.203	4.30932e+08	-	-	Weak	Rubber, plastic	-		-	-	-	-	-	-	-		-	-	-	-	-	-	-
30.208	2.36424e+08	3-Hydroxy-4-methoxybenzaldehyde	621-59-0	Strong	Vanilla, chocolate	No data		30.2165	3.08858e+08	3-Hydroxy-4-methoxybenzaldehyde	621-59-0	Medium	Vanilla, chocolate	No data		30.451	-	-	-	Medium	Sweet, resin	-		30.507	-	-	-	Medium	Sharp, fruit	-
31.0305	2.76424e+08	γ-Decalactone	706-14-9	Medium	Fruit	Fresh, wax, fruit (peach, coconut), sweet		31.0385	6.40535e+08	γ-Decalactone	706-14-9	Weak	Fruit	Fresh, wax, fruit (peach, coconut), sweet		-	-	-	-	-	-	-		-	-	-	-	-	-	-
31.584	1.76424e+08	-	-	Medium	Burnt rubber, plastic	-		31.536	9.00528e+08	-	-	Weak	Rubber, plastic	-		31.42	-	-	-	Weak	Bitter, wood	-		-	-	-	-	-	-	-
-	-	-	-	-	-	-		-	-	-	-	-	-	-		36.939	1496109	Diethylphthalate	84-66-2	-	-	No data		36.951	3286726	Diethylphthalate	84-66-2	-	-	No data

## Sheet: M2
M2_1								M2_2								M2_3								M2_4
Retention time (min)	Area	Compound	CAS	Intensity	Aroma	Literature descriptors		Retention time (min)	Area	Compound	CAS	Intensity	Aroma	Literature descriptors		Retention time (min)	Area	Compound	CAS	Intensity	Aroma	Literature descriptors		Retention time (min)	Area	Compound	CAS	Intensity	Aroma	Literature descriptors
-	-	-	-	-	-	-		-	-	-	-	-	-	-		5.567	-	-	-	Weak	Peach	-		5.654	-	-	-	Weak	Sweet	-
-	-	-	-	-	-	-		-	-	-	-	-	-	-		6.937	4559202	2-Butanol	78-92-2	Weak	Sweet, showergel, peach	Sweet, fruit (apricot)		6.94	680176	2-Butanol	78-92-2	-	-	Sweet, fruit (apricot)
9.9398	4.7699e+08	3-Methylpentane	96-14-0	-	-	No data		9.9271	603000000	Hexane	110-54-3	-	-	No data		-	-	-	-	-	-	-		-	-	-	-	-	-	-
10.7629	3.0066e+08	2-Butanone	78-93-3	Medium	Butter	Acetone, ethereal, fruit		10.753	250388516	2-Butanone	78-93-3	Strong	Butter	Acetone, ethereal, fruit		-	-	-	-	-	-	-		-	-	-	-	-	-	-
10.8099	1.83011e+08	Acetic acid	64-19-7	-	-	Vinegar, sharp, sour		10.7615	1.23359e+08	Acetic acid	64-19-7	Weak	Acid	Vinegar, sharp, sour		9.869	2319598	Acetic acid	64-19-7	-	-	Vinegar, sharp, sour		10.014	18282499	Acetic acid	64-19-7	Weak	Vinegar	Vinegar, sharp, sour						PL
11.6437	2.25204e+08	3-Methylhexane	589-34-4	-	-	No data		11.6445	3.60735e+08	3-Methylhexane	589-34-4	-	-	No data		-	-	-	-	-	-	-		-	-	-	-	-	-	-						PL
12.1462	5.97611e+08	Heptane	142-82-5	-	-	Sweet, ethereal		12.1451	67984235	Heptane	142-82-5	-	-	Sweet, ethereal		-	-	-	-	-	-	-		-	-	-	-	-	-	-						SI
12.337	3.51025e+08	Heptyl formate	112-23-2	Weak	Burnt rubber, plastic	Green, wax, floral, herbal		12.283	1.25467e+08	Heptyl formate	112-23-2	Medium	Burnt rubber, plastic	Green, wax, floral, herbal		-	-	-	-	-	-	-		11.823	-	-	-	Weak	Sharp, solvent, wax	-						SI
-	-	-	-	-	-	-		12.858	4.91274e+08	Benzene	71-43-2	Weak	Solvent	Aromatic		-	-	-	-	-	-	-		-	-	-	-	-	-	-						Similar or higher intensity in the blank, and lab contaminants
13.3466	2.32473e+08	Methylcyclohexane	108-87-2	-	-	No data		13.336	1.26135e+08	Methylcyclohexane	108-87-2	-	-	No data		-	-	-	-	-	-	-		-	-	-	-	-	-	-
13.5528	2.36442e+08	2-Methylheptane	592-27-8	-	-	No data		13.5429	5.2311e+08	2-Methylheptane	592-27-8	-	-	No data		-	-	-	-	-	-	-		-	-	-	-	-	-	-
13.7821	1.24485e+08	3-Methylheptane	589-81-1	-	-	No data		13.7732	5.14914e+08	3-Methylheptane	589-81-1	-	-	No data		-	-	-	-	-	-	-		-	-	-	-	-	-	-
14.3111	3.92884e+08	Octane	111-65-9	Medium	Cheese	Gasoline		14.3024	8.53462e+08	Octane	111-65-9	Strong	Cheese	Gasoline		-	-	-	-	-	-	-		13.407	97527	Isobutyric acid	79-31-2	-	-	Acidic, dairy (cheese, butter), creamy
-	-	-	-	-	-	-		14.634	4.88368e+08	Butyric acid	107-92-6	Medium	Earth	Vomit, dairy (cheese), sharp, rancid		13.41	-	-	-	Weak	Mushroom, mold	-		14.152	2085568	Butyric acid	107-92-6	-	-	Vomit, dairy (cheese), sharp, rancid
14.9104	1200000000	Toluene	108-88-3	Medium	Rubber, plastic	Sweet, paint		14.9081	2870000000	Toluene	108-88-3	Medium	Burnt rubber, plastic	Sweet, paint		-	-	-	-	-	-	-		-	-	-	-	-	-	-
-	-	-	-	-	-	-		15.6605	1.07113e+09	Hexanal	66-25-1	Weak	Medicinal	Fresh, grass, fruit, wood		-	-	-	-	-	-	-		-	-	-	-	-	-	-
15.467	1.04485e+08	Isovaleric acid	503-74-2	Strong	Cheese	Dairy (cheese), acidic, sour, pungent		15.6929	3.70036e+08	Isovaleric acid	503-74-2	Strong	Cheese	Dairy (cheese), acidic, sour, pungent		-	-	-	-	-	-	-		15.323	950519	Isovaleric acid	503-74-2	Strong	Butyric acid	Dairy (cheese), acidic, sour, pungent
-	-	-	-	-	-	-		-	-	-	-	-	-	-		-	-	-	-	-	-	-		15.538	321676	2-Methylbutyric acid	116-53-0	Weak	Butyric acid, stale water	Acidic, dairy (cheese, butter), dirty, fruit
16.3291	2.27736e+08	Nonane	111-84-2	-	-	Gasoline		16.3246	4.2738e+08	Nonane	111-84-2	-	-	Gasoline		-	-	-	-	-	-	-		-	-	-	-	-	-	-
16.9253	1.19055e+09	Furfural	98-01-1	-	-	Sweet, wood, almond, bread		16.9374	2.91971e+09	Furfural	98-01-1	-	-	Sweet, wood, almond, bread		16.87	489972	Furfural	98-01-1			Sweet, wood, almond, bread		16.859	1253352	Furfural	98-01-1	-	-	Sweet, wood, almond, bread
17.0085	730253197	o-Xylene	95-47-6	-	-	Geranium		-	-	-	-	-	-	-		-	-	-	-	-	-	-		16.934	479139	o-Xylene	95-47-6			Geranium
-	-	-	-	-	-	-		17.0104	1.78803e+09	Furfural	98-01-1	Medium	Herbal, grass	Sweet, wood, almond, bread		-	-	-	-	-	-	-		-	-	-	-	-	-	-
17.358	2.32473e+08	Heptanal	111-71-7	-	-	Fresh, fat, green, herbal		17.3883	116000000	Heptanal	111-71-7	Weak	Medicinal	Fresh, fat, green, herbal		-	-	-	-	-	-	-		-	-	-	-	-	-	-
-	-	-	-	-	-	-		17.5026	3.68098e+08	β-Butoxyethanol	111-76-2	Weak	Wax	No data		-	-	-	-	-	-	-		-	-	-	-	-	-	-
17.95	2.35062e+08	α-Pinene	80-56-8	Medium	Popcorn	Fresh, camphor, sweet, pine		17.946	3.7364e+08	α-Pinene	80-56-8	-	-	Fresh, camphor, sweet, pine		17.9	-	-	-	Weak	Showergel, sweet	-		17.919	126189	α-Pinene	80-56-8	Weak	Popcorn, burnt toast	Fresh, camphor, sweet, pine
-	-	-	-	-	-	-		18.1914	2.72204e+08	α-Pinene	80-56-8	Weak	Pine, resinous	Fresh, camphor, sweet, pine		-	-	-	-	-	-	-		-	-	-	-	-	-	-
-	-	-	-	-	-	-		18.3222	5.65448e+08	Hexanoic acid	142-62-1	Medium	Vanilla, chocolate	Sour, fat, dairy (cheese), sweat		-	-	-	-	-	-	-		-	-	-	-	-	-	-
-	-	-	-	-	-	-		18.6769	1.79304e+08	Propylbenzene	103-65-1	Weak	Mushroom	No data		18.865	-	-	-	Medium	Mushroom, forest, green	-		18.903	-	-	-	Weak	Metallic, blood	-
18.8016	2.59167e+08	m-Ethyltoluene	620-14-4	-	-	No data		18.7974	5.87872e+08	m-Ethyltoluene	620-14-4	-	-	No data		-	-	-	-	-	-	-		-	-	-	-	-	-	-
-	-	-	-	-	-	-		-	-	-	-	-	-	-		18.893	260257	Diethylformamide	617-84-5	Weak	No description recorded	Ammonia-like		18.893	777120	Diethylformamide	617-84-5	-	-	Ammonia-like
19.3271	234044815	2(5H)-Furanone	497-23-4	Medium	Burnt candle	Butter		19.3344	5.48134e+08	2(5H)-Furanone	497-23-4	Strong	Burnt candle	Butter		19.313	787480	2(5H)-Furanone	497-23-4	-	-	Butter		19.316	2733559	2(5H)-Furanone	497-23-4	Weak	Popcorn	Butter
19.5611	1.71903e+08	Benzaldehyde	100-52-7	Weak	Medicinal	Sweet, almond, cherry, sharp		-	-	-	-	-	-	-		-	-	-	-	-	-	-		-	-	-	-	-	-	-
19.6714	328604658	Benzaldehyde	100-52-7	-	-	Sweet, almond, cherry, sharp		19.6702	8.83787e+08	Benzaldehyde	100-52-7	-	-	Sweet, almond, cherry, sharp		19.679	92438	Benzaldehyde	100-52-7	Medium	Sweet, showergel	Sweet, almond, cherry, sharp		19.679	333575	Benzaldehyde	100-52-7	Weak	Wax, make up	Sweet, almond, cherry, sharp
-	-	-	-	-	-	-		19.776	-	-	-	Weak	Solvent	-		-	-	-	-	-	-	-		19.782	113652	Octanal	124-13-0	Medium	Wax, make up	Wax, citrus, green, fat
19.9227	113213348	Undecane	1120-21-4	-	-	No data		19.9213	4.80358e+08	Undecane	1120-21-4	-	-	No data		-	-	-	-	-	-	-		-	-	-	-	-	-	-
-	-	-	-	-	-	-		20.1513	2.35781e+08	Heptanoic acid	111-14-8	-	-	Rancid, sour, sweet, dairy (cheese)		-	-	-	-	-	-	-		19.966	270625	Heptanoic acid	111-14-8	-	-	Rancid, sour, sweet, dairy (cheese)
20.554	245656108	1H-Pyrrole-2-carboxaldehyde	1003-29-8	Weak	Wood, bark	Mold, beef, coffee		20.5138	2.70102e+08	1H-Pyrrole-2-carboxaldehyde	1003-29-8	Medium	Mold	Mold, beef, coffee		20.535	-	-	-	Weak	Toasted bread	-		20.515	1572300	1H-Pyrrole-2-carboxaldehyde	1003-29-8	Medium	Mushroom, forest	Mold, beef, coffee
-	-	-	-	-	-	-		20.7934	8.12761e+08	Benzyl alcohol	100-51-6	Weak	Solvent	Flowers, sweet, fruit (cherry), chemical		-	-	-	-	-	-	-		20.821	4633527	Benzyl alcohol	100-51-6	-	-	Flowers, sweet, fruit (cherry), chemical
21.009	181274187	Nonanal	124-19-6	Strong	Wax	Wax, fresh, orange peel, fat		20.9308	3.62507e+08	Nonanal	124-19-6	-	-	Wax, fresh, orange peel, fat		20.967	431575	Nonanal	124-19-6	-	-	Wax, fresh, orange peel, fat		20.955	941068	Nonanal	124-19-6	-	-	Wax, fresh, orange peel, fat
-	-	-	-	-	-	-		21.8199	4.52287e+08	3-Ethyl-o-xylene	933-98-2	-	-	No data		21.905	-	-	-	Weak	Green, old grass	-		21.834	708904	o-Guaiacol	90-05-1	Medium	Rubber, burnt rubber, plastic, stale	Phenolic, smoked/burnt, wood, sweet
-	-	-	-	-	-	-		22.8871	4.10023e+08	Benzyl acetate	140-11-4	-	-	Sweet, floral (jasmin, lily, muguet), fruit, fresh		-	-	-	-	-	-	-		22.949	474019	Benzyl acetate	140-11-4	Medium	Bitter, wood	Sweet, floral (jasmin, lily, muguet), fruit, fresh
-	-	-	-	-	-	-		23.2045	1.87227e+08	Tridecane	629-50-5	-	-	No data		-	-	-	-	-	-	-		23.248	656630	Heptacosane	593-49-7			No data
-	-	-	-	-	-	-		23.533	3.00031e+08	Nonanoic acid	112-05-0	-	-	Wax, dirt, dairy (cheese)		-	-	-	-	-	-	-		23.668	-	-	-	Weak	Bitter, burnt rubber, sour	-
-	-	-	-	-	-	-		-	-	-	-	-	-	-		23.977	-	-	-	Weak	Make up, wax	-		-	-	-	-	-	-	-
-	-	-	-	-	-	-		24.7778	1.94161e+09	2-Piperidinone	675-20-7	-	-	No data		-	-	-	-	-	-	-		24.705	1181833	2-Piperidone	675-20-7	Weak	Old, wood	No data
-	-	-	-	-	-	-		-	-	-	-	-	-	-		-	-	-	-	-	-	-		26.013	542107	5-Chloroguaiacol	3743-23-5	Weak	Burnt, rubber, smoked	No data
-	-	-	-	-	-	-		26.0486	2.67896e+08	(E)-Cinnamaldehyde	14371-10-9	-	-	Sweet, spice, cinnamon, warm		-	-	-	-	-	-	-		26.123	4896315	(E)-Cinnamaldehyde	14371-10-9	Weak	Flour, cinnamon	Sweet, spice, cinnamon, warm
-	-	-	-	-	-	-		27.3828	2.99123e+08	Pentadecane	629-62-9	-	-	Wax		-	-	-	-	-	-	-		27.403	1978566	Heptacosane	593-49-7	Weak	Heavy, warm	No data
-	-	-	-	-	-	-		-	-	-	-	-	-	-		37.427	-	-	-	Weak	Sweet, fruit (peach), floral	-		37.467	-	-	-	Weak	Sweat	-

## Sheet: M3
M3_1								M3_2								M3_3								M3_4
Retention time (min)	Area	Compound	CAS	Intensity	Aroma	Literature descriptors		Retention time (min)	Area	Compound	CAS	Intensity	Aroma	Literature descriptors		Retention time (min)	Area	Compound	CAS	Intensity	Aroma	Literature descriptors		Retention time (min)	Area	Compound	CAS	Intensity	Aroma	Literature descriptors
-	-	-	-	-	-	-		-	-	-	-	-	-	-		6.863	30190428	2,3-Butanediol	513-85-9	-	-	Fruit, cream, butter		6.86	63412823	2,3-Butanediol	513-85-9	-	-	Fruit, cream, butter
9.9194	8.06388e+08	Hexane	110-54-3	-	-	No data		9.9184	7.08461e+08	Hexane	110-54-3	-	-	No data		-	-	-	-	-	-	-		-	-	-	-	-	-	-
10.6836	1.51927e+08	Acetic acid	64-19-7	-	-	Vinegar, sharp, sour		10.7915	1.44044e+08	Acetic acid	64-19-7	Medium	Wax, acidic	Vinegar, sharp, sour		9.774	493404	Acetic acid	64-19-7	-	-	Vinegar, sharp, sour		9.669	629021	Acetic acid	64-19-7	-	-	Vinegar, sharp, sour
10.7915	1.54044e+08	2,3-Butanedione	431-03-8	Weak	Floral	Sweet, creamy, butter, pungent		-	-	-	-	-	-	-		-	-	-	-	-	-	-		-	-	-	-	-	-	-
11.3831	340244883	2-Methylhexane	591-76-4	-	-	No data		11.3772	229874454	2-Methylhexane	591-76-4	-	-	No data		-	-	-	-	-	-	-		-	-	-	-	-	-	-			PL
12.5621	551171669	Benzene	71-43-2	-	-	Aromatic		12.5648	525599675	Benzene	628-16-0	-	-	No data		-	-	-	-	-	-	-		-	-	-	-	-	-	-			PL
13.3382	492562087	Methylcyclohexane	108-87-2	-	-	No data		13.3292	361447751	Methylcyclohexane	108-87-2	-	-	No data		-	-	-	-	-	-	-		-	-	-	-	-	-	-			SI
13.5408	478013821	2-Methylheptane	592-27-8	-	-	No data		13.5401	295467705	2-Methylheptane	592-27-8	-	-	No data		-	-	-	-	-	-	-		-	-	-	-	-	-	-			SI
13.771	343775627	3-Methylheptane	589-81-1	-	-	No data		13.7659	180545616	3-Methylheptane	589-81-1	-	-	No data		-	-	-	-	-	-	-		-	-	-	-	-	-	-			Similar or higher intensity in the blank, and lab contaminants
14.3034	978019063	Octane	111-65-9	-	-	Gasoline		14.2968	524089479	Octane	111-65-9	-	-	Gasoline		-	-	-	-	-	-	-		-	-	-	-	-	-	-
14.9036	2891788258	Toluene	108-88-3	-	-	Sweet, paint		14.8983	2194892635	Toluene	108-88-3	-	-	Sweet, paint		-	-	-	-	-	-	-		-	-	-	-	-	-	-
15.6006	3.79303e+08	1,3-Dimethylcyclohexane	591-21-9	Weak	Rubber, plastic	No data		15.009	2.29874e+08	1,3-Dimethylcyclohexane	591-21-9	Medium	Rubber, plastic	No data		-	-	-	-	-	-	-		-	-	-	-	-	-	-
15.6088	2.7649e+07	Hexanal	66-25-1	Weak	Herbal, grass	Fresh, grass, fruit, wood		15.3817	6.28827e+08	Hexanal	66-25-1	Medium	Cheese	Fresh, grass, fruit, wood		-	-	-	-	-	-	-		-	-	-	-	-	-	-
15.7828	3.63133e+08	1,3,5-Trioxepane	5981-06-6	-	-	No data		15.837	9.84477e+07	1,3,5-Trioxepane	5981-06-6	-	-	No data		-	-	-	-	-	-	-		-	-	-	-	-	-	-
16.064	1.51927e+08	Cyclopentanone	120-92-3	-	-	Mint		16.0505	1.09506e+08	Cyclopentanone	120-92-3	Weak	Spice	Mint		-	-	-	-	-	-	-		-	-	-	-	-	-	-
16.3206	5.59558e+08	Nonane	111-84-2	-	-	Gasoline		16.3194	3.12566e+08	Nonane	111-84-2	-	-	Gasoline		-	-	-	-	-	-	-		-	-	-	-	-	-	-
16.919	1312126875	Furfural	98-01-1	-	-	Sweet, wood, almond, bread		16.9106	1.31942e+09	Furfural	98-01-1	-	-	Sweet, wood, almond, bread		16.862	387865	Furfural	98-01-1	-	-	Sweet, wood, almond, bread		16.85	181881	Furfural	98-01-1	-	-	Sweet, wood, almond, bread
17.0083	2.09259e+09	o-Xylene	95-47-6	Weak	Wood, bark	Geranium		17.0295	3.85136e+08	o-Xylene	95-47-6	Weak	Rubber, plastic	Geranium		17.007	445663	Si compound from the column	-	-	-	-		16.995	567963	Si compound from column	-	-	-	-
17.334	1.60292e+08	Heptanal	111-71-7	-	-	Fresh, fat, green, herbal		17.386	1.64864e+08	Heptanal	111-71-7	Weak	Nut	Fresh, fat, green, herbal		-	-	-	-	-	-	-		-	-	-	-	-	-	-
17.5004	340407976	β-Butoxyethanol	111-76-2	-	-	No data		17.492	3.41812e+08	β-Butoxyethanol	111-76-2	-	-	No data		-	-	-	-	-	-	-		-	-	-	-	-	-	-
17.6596	1034746487	p-Xylene	106-42-3	-	-	No data		17.6547	6.30501e+08	p-Xylene	106-42-3	-	-	No data		-	-	-	-	-	-	-		-	-	-	-	-	-	-
17.9512	429111575	α-Pinene	80-56-8	-	-	Fresh, camphor, sweet, pine		17.9468	1.9626e+09	α-Pinene	80-56-8	-	-	Fresh, camphor, sweet, pine		17.878	-	-	-	Weak	Fragrant, burnt toast, popcorn	-		17.905	-	-	-	Weak	Old house, dusty, powder	-
-	-	-	-	-	-	-		-	-	-	-	-	-	-		18.41	-	-	-	Medium	Popcorn, fragrant	-		18.405	-	-	-	Medium	Popcorn, bread	-
18.7919	6.24116e+08	m-Ethyltoluene	620-14-4	Medium	Herbal, grass	No data		18.7897	3.9132e+08	m-Ethyltoluene	108-67-8	Medium	Herbal, grass	No data		18.889	-	-	-	Weak	Metallic, blood, mushroom	-		18.898	-	-	-	Medium	Mushroom, forest, green	-
19.2376	1.55199e+08	Octanal	124-13-0	-	-	Wax, citrus, green, fat		19.2318	3.33471e+08	Octanal	124-13-0	-	-	Wax, citrus, green, fat		19.233	84966	Octanal	124-13-0	-	-	Wax, citrus, green, fat		-	-	-	-	-	-	-
19.307	361840811	o-Ethyltoluene	611-14-3	Weak	Fat, oil	No data		19.287	4.88014e+07	o-Ethyltoluene	611-14-3	Medium	Herbal, grass	No data		-	-	-	-	-	-	-		-	-	-	-	-	-	-
-	-	-	-	-	-	-		19.3033	2.98674e+08	Phenol	108-95-2	-	-	Phenolic, plastic, rubber		19.311	993860	Phenol	108-95-2	-	-	Phenolic, plastic, rubber		19.301	634432	Phenol	108-95-2	-	-	Phenolic, plastic, rubber
19.4917	1196049577	Cyclofenchene	488-97-1	-	-	No data		19.478	1.3423e+09	Cyclofenchene	488-97-1	-	-	No data		-	-	-	-	-	-	-		-	-	-	-	-	-	-
19.6671	289767131	Benzaldehyde	100-52-7	-	-	Sweet, almond, cherry, sharp		19.6661	4.38552e+08	Benzaldehyde	100-52-7	-	-	Sweet, almond, cherry, sharp		19.64	-	-	-	Weak	Yeast, butyric acid, vomit	-		19.668	327615	Benzaldehyde	100-52-7	Medium	Sweet, humid, fruit, fake berries	Sweet, almond, cherry, sharp
19.7758	143700629	D-Limonene	5989-27-5	-	-	Citrus, fresh, sweet		19.7695	4.9732e+08	D-Limonene	5989-27-5	-	-	Citrus, fresh, sweet		-	-	-	-	-	-	-		-	-	-	-	-	-	-
19.917	270280666	Undecane	1120-21-4	-	-	No data		19.9147	3.21246e+08	Undecane	1120-21-4	-	-	No data		-	-	-	-	-	-	-		-	-	-	-	-	-	-
20.0132	1.89408e+08	Heptanoic acid	111-14-8	Weak	Spice	Rancid, sour, sweet, dairy (cheese)		20.063	2.38822e+08	Heptanoic acid	111-14-8	Weak	Garlic, onion	Rancid, sour, sweet, dairy (cheese)		-	-	-	-	-	-	-		-	-	-	-	-	-	-
20.2356	2.6324e+08	1,4-Diethylbenzene	105-05-5	Weak	Floral	No data		20.374	1.66784e+08	1,4-Diethylbenzene	105-05-5	Weak	Floral	No data		-	-	-	-	-	-	-		-	-	-	-	-	-	-
20.62	298222910	1H-Pyrrole-2-carboxaldehyde	1003-29-8	Medium	Mold	Mold, beef, coffee		20.594	2.66952e+08	1H-Pyrrole-2-carboxaldehyde	1003-29-8	Weak	Mold, geosmin	Mold, beef, coffee		20.659	-	-	-	Medium	Mushroom, forest	-		20.619	-	-	-	Medium	Metallic, blood	-
20.7879	2.18671e+08	Benzyl alcohol	100-51-6	-	-	Flowers, sweet, fruit (cherry), chemical		20.7909	1.73479e+09	Benzyl alcohol	100-51-6	-	-	Flowers, sweet, fruit (cherry), chemical		-	-	-	-	-	-	-		-	-	-	-	-	-	-
20.9315	3.60142e+08	Nonanal	124-19-6	Weak	Fat, oil	Wax, fresh, orange peel, fat		20.9325	660806343	Nonanal	124-19-6	Medium	Wood, bark	Wax, fresh, orange peel, fat		20.957	1279582	Nonanal	124-19-6	Weak	Old, dried flowers, stale water	Wax, fresh, orange peel, fat		20.948	503856	Nonanal	124-19-6	-	-	Wax, fresh, orange peel, fat
21.5273	392501850	Dodecane	112-40-3	-	-	Alkane		21.5191	446774747	Dodecane	112-40-3	-	-	Alkane		-	-	-	-	-	-	-		-	-	-	-	-	-	-
21.8278	1.56578e+08	(1,1-Dimethylpropyl)benzene	2049-95-8	Weak	Herbal, grass	No data		21.8385	2.06915e+08	(1,1-Dimethylpropyl)benzene	2049-95-8	Weak	Floral	No data		21.826	-	-	-	Weak	Plastic, burnt, smoked	-		21.826	580602	Not identified	-	Medium	Incense, spice, cinnamon	-
22.047	5.12798e+08	(E)-2-Nonenal	18829-56-6	Weak	Earth	Fat, green, cucumber, citrus		22.0675	272000000	(E)-2-Nonenal	18829-56-6	Weak	Burnt bark, wood	Fat, green, cucumber, citrus		-	-	-	-	-	-	-		-	-	-	-	-	-	-
22.258	2.63282e+08	1-Methyl-4-(1-methylpropyl)benzene	1595-16-0	Weak	Herbal, grass	No data		22.274	214000000	1-Methyl-4-(1-methylpropyl)benzene	1595-16-0	Weak	Rubber, plastic	No data		22.27	-	-	-	Weak	Old flowers, stale water	-		-	-	-	-	-	-	-
22.7135	2.90016e+08	Decanal	112-31-2	Weak	Spice	Sweet, wax, citrus, floral		22.6175	4.61962e+08	Decanal	112-31-2	Medium	Herbal, grass	Sweet, wax, citrus, floral		22.672	854852	Decanal	112-31-2	Weak	Old furniture, mold	Sweet, wax, citrus, floral		-	-	-	-	-	-	-
23.3831	222330069	Nonanoic acid	112-05-0	Weak	Wax	Wax, dirt, dairy (cheese)		23.4155	2.30123e+08	Nonanoic acid	112-05-0	Weak	Fat, oil	Wax, dirt, dairy (cheese)		-	-	-	-	-	-	-		-	-	-	-	-	-	-
23.4965	1.51927e+08	-	-	Weak	Earth	-		23.5265	2.70102e+08	Not identified	-	Weak	Earth	-		23.533	-	-	-	Weak	Old, wood, mold, humid	-		-	-	-	-	-	-	-
24.2897	2.84657e+08	Naphthalene	91-20-3	Weak	Nail polish, varnish	Pungent, dry, tar		24.341	3.67191e+08	Naphthalene	91-20-3	Weak	Sweat	Pungent, dry, tar		-	-	-	-	-	-	-		-	-	-	-	-	-	-
25.1084	1.54044e+08	Tetradecane	629-59-4	-	-	Smooth, wax		-	-	-	-	-	-	-		25.15	622472	Tetradecane	1560-84-5	-	-	Smooth, wax		-	-	-	-	-	-	-
25.771	1.2588e+08	p-Anisaldehyde	123-11-5	Weak	Floral	Sweet, powdery, floral, balsamic		25.7685	1.08802e+08	p-Anisaldehyde	123-11-5	Weak	Sweet	Sweet, powdery, floral, balsamic		25.643	-	-	-	Weak	Sweet, pungent, showergel	-		-	-	-	-	-	-	-
26.0765	3.15044e+08	(E)-Cinnamaldehyde	14371-10-9	Weak	Herbal, grass	Sweet, spice, cinnamon, warm		26.0845	3.7364e+07	(E)-Cinnamaldehyde	14371-10-9	Weak	Herbal, grass	Sweet, spice, cinnamon, warm		-	-	-	-	-	-	-		-	-	-	-	-	-	-
28.718	2.67896e+08	β-Damascone	23726-91-2	Weak	Spice	Fruit (berry, plum), floral, honey, tobacco		28.676	1.79304e+07	β-Damascone	23726-91-2	Weak	Floral	Fruit (berry, plum), floral, honey, tobacco		-	-	-	-	-	-	-		-	-	-	-	-	-	-
28.7845	1.98063e+08	γ-Ionone	79-76-5	Weak	Earth	Wood, floral		28.753	5.87872e+07	γ-Ionone	79-76-5	Medium	Mint	Wood, floral		-	-	-	-	-	-	-		-	-	-	-	-	-	-
29.678	2.99123e+08	2,7-Dimethylnaphthalene	582-16-1	Weak	Mold	No data		29.6305	1.09506e+07	2,7-Dimethylnaphthalene	582-16-1	Weak	Earth	No data		-	-	-	-	-	-	-		-	-	-	-	-	-	-
-	-	-	-	-	-	-		-	-	-	-	-	-	-		31.664	-	-	-	Weak	Spice	-		31.625	-	-	-	Weak	Burnt wood	-
-	-	-	-	-	-	-		-	-	-	-	-	-	-		36.927	1960228	Diethylphthalate	84-66-2	Strong	Showergel, sharp, sweet	No data		36.887	5643237	Diethylphthalate	84-66-2	-	-	No data

## Sheet: M4
M4_1								M4_2								M4_3								M4_4
Retention time (min)	Area	Compound	CAS	Intensity	Aroma	Literature descriptors		Retention time (min)	Area	Compound	CAS	Intensity	Aroma	Literature descriptors		Retention time (min)	Area	Compound	CAS	Intensity	Aroma	Literature descriptors		Retention time (min)	Area	Compound	CAS	Intensity	Aroma	Literature descriptors
-	-	-	-	-	-	-		-	-	-	-	-	-	-		6.941	1268063	2-Butanol	78-92-2	-	-	Sweet, fruit (apricot)		6.922	2123134	2-Butanol	78-92-2	-	-	Sweet, fruit (apricot)
-	-	-	-	-	-	-		-	-	-	-	-	-	-		8.297	527297	Formic acid	64-18-6	-	-	Pungent, acidic, fruit, bread		8.234	183974	Formic acid	64-18-6	-	-	Pungent, acidic, fruit, bread
9.3045	23658001	Acetic acid	64-19-7	Weak	Acid	Vinegar, sharp, sour		9.655	26261569	Acetic acid	64-19-7	Weak	Acid	Vinegar, sharp, sour		-	-	-	-	-	-	-		-	-	-	-	-	-	-
9.9446	7.6517e+08	Hexane	110-54-3	-	-	No data		9.9315	8.41889e+08	Hexane	110-54-3	-	-	No data		-	-	-	-	-	-	-		-	-	-	-	-	-	-
-	-	-	-	-	-	-		10.6994	1.11594e+08	Acetic acid	64-19-7	-	-	Vinegar, sharp, sour		9.886	259273	Acetic acid	64-19-7	-	-	Vinegar, sharp, sour		9.874	1794496	Acetic acid	64-19-7	-	-	Vinegar, sharp, sour
10.7825	2.10304e+08	2-Butanone	78-93-3	Medium	Butter	Acetone, ethereal, fruit		10.837	1.05782e+09	2-Butanone	78-93-3	Strong	Butter	Acetone, ethereal, fruit		-	-	-	-	-	-	-		-	-	-	-	-	-	-
11.3895	3.9798e+08	2-Methylhexane	591-76-4	-	-	No data		11.3841	4.11098e+08	2-Methylhexane	591-76-4	-	-	No data		-	-	-	-	-	-	-		-	-	-	-	-	-	-
-	-	-	-	-	-	-		11.6434	4.55603e+08	3-Methylhexane	589-34-4	-	-	No data		11.956	655430	Trimethylamine	75-50-3	Strong	Fish, ammonia	Fish, oil, rancid, sweet		-	-	-	-	-	-	-			PL
12.0576	9.13954e+07	Cyclohexane	110-82-7	-	-	No data		12.0448	9.11494e+07	Cyclohexane	110-82-7	-	-	No data		-	-	-	-	-	-	-		-	-	-	-	-	-	-			PL
12.1548	1.4956e+09	Heptane	142-82-5	-	-	Sweet, ethereal		12.1502	1.50582e+09	Heptane	142-82-5	-	-	Sweet, ethereal		-	-	-	-	-	-	-		-	-	-	-	-	-	-			SI
12.324	-	-	-	Weak	Cheese	-		12.3553	-	-	-	Medium	Solvent	-		-	-	-	-	-	-	-		-	-	-	-	-	-	-			SI
12.5801	5.60109e+08	Benzene	71-43-2	-	-	Aromatic		12.5729	5.68666e+08	Benzene	71-43-2	-	-	Aromatic		-	-	-	-	-	-	-		-	-	-	-	-	-	-			Similar or higher intensity in the blank, and lab contaminants
-	-	-	-	-	-	-		13.2237	2.14144e+08	Pentanal	110-62-3	Weak	Cheese	Fermented, bread, fruit (berry), nut		-	-	-	-	-	-	-		-	-	-	-	-	-	-
13.3469	4.66639e+08	Methylcyclohexane	108-87-2	-	-	No data		13.3465	4.37599e+08	Methylcyclohexane	108-87-2	-	-	No data		-	-	-	-	-	-	-		-	-	-	-	-	-	-
13.5533	6.37111e+08	2-Methylheptane	592-27-8	-	-	No data		13.5522	6.23632e+08	2-Methylheptane	592-27-8	-	-	No data		12.913	330471	Acetol	116-09-6	-	-	No data		-	-	-	-	-	-	-
13.7817	4.08869e+08	3-Methylheptane	589-81-1	-	-	No data		13.7791	3.88207e+08	3-Methylheptane	589-81-1	-	-	No data		-	-	-	-	-	-	-		-	-	-	-	-	-	-
14.3117	1.1688e+09	Octane	111-65-9	-	-	Gasoline		14.3128	1.05782e+09	Octane	111-65-9	Weak	Fecal, petrol	Gasoline		-	-	-	-	-	-	-		-	-	-	-	-	-	-
14.9136	2.75932e+09	Toluene	108-88-3	Medium	Rubber, plastic	Sweet, paint		14.907	2.84571e+09	Toluene	108-88-3	Medium	Rubber, plastic	Sweet, paint		-	-	-	-	-	-	-		-	-	-	-	-	-	-
15.454	2.10304e+08	Hexanal	66-25-1	Strong	Herbal, grass	Fresh, grass, fruit, wood		15.3994	5.09052e+08	Hexanal	66-25-1	Medium	Herbal, grass	Fresh, grass, fruit, wood		-	-	-	-	-	-	-		-	-	-	-	-	-	-
-	-	-	-	-	-	-		15.5255	3.10465e+08	Isovaleric acid	503-74-2	Strong	Cheese	Dairy (cheese), acidic, sour, pungent		-	-	-	-	-	-	-		-	-	-	-	-	-	-
15.611	3.6263e+08	4-Methyloctane	2216-34-4	-	-	No data		15.6086	3.86878e+08	4-Methyloctane	2216-34-4	-	-	No data		15.133	387956	Not identified	-	-	-	-		-	-	-	-	-	-	-
16.001	1.18504e+08	n-Hexyl acrylate	2499-95-8	Weak	Herbal, grass	No data		15.9915	1.10329e+08	n-Hexyl acrylate	2499-95-8	Weak	Floral	No data		15.901	-	-	-	Medium	Rotten vegetables	-		-	-	-	-	-	-	-
16.3282	5.47734e+08	Nonane	111-84-2	-	-	Gasoline		16.3289	4.4753e+08	Nonane	111-84-2	-	-	Gasoline		-	-	-	-	-	-	-		-	-	-	-	-	-	-
-	-	-	-	-	-	-		16.4418	1.77358e+08	Pentanoic acid	109-52-4	Weak	Cheese	Sick, putrid, sweet, rancid		16.454	-	-	-	Medium	Rotten, onion, organic decay	-		-	-	-	-	-	-	-
16.9269	1.09998e+09	Furfural	98-01-1	-	-	Sweet, wood, almond, bread		-	-	-	-	-	-	-		16.856	3608575	2-Furanmethanol	98-00-0	-	-	Chemical, mold, sweet, bread, burnt		16.85	438363	Not identified	-	-	-	-
17.0107	1.87841e+09	o-Xylene	95-47-6	-	-	Geranium		17.0171	1.87721e+09	o-Xylene	95-47-6	-	-	Geranium		-	-	-	-	-	-	-		-	-	-	-	-	-	-
17.031	1.28837e+08	Ethylbenzene	100-41-4	Weak	Herbal, grass	No data		17.045	1.04739e+08	Ethylbenzene	100-41-4	Medium	Floral	No data		-	-	-	-	-	-	-		-	-	-	-	-	-	-
17.3897	7.85543e+07	Heptanal	111-71-7	Medium	Medicinal	Fresh, fat, green, herbal		17.3916	3.9449e+08	Heptanal	111-71-7	Weak	Medicinal	Fresh, fat, green, herbal		-	-	-	-	-	-	-		-	-	-	-	-	-	-
17.5	2.96621e+08	β-Butoxyethanol	111-76-2	-	-	No data		17.5061	3.10465e+08	β-Butoxyethanol	111-76-2	Strong	Burnt candle	No data		-	-	-	-	-	-	-		-	-	-	-	-	-	-
17.6637	9.27228e+08	p-Xylene	106-42-3	-	-	No data		17.6646	9.68191e+08	p-Xylene	106-42-3	-	-	No data		-	-	-	-	-	-	-		-	-	-	-	-	-	-
17.9529	2.80303e+08	α-Pinene	80-56-8	Medium	Pine, resin	Fresh, camphor, sweet, pine		17.9513	3.14065e+08	α-Pinene	80-56-8	Strong	Pine, resinous	Fresh, camphor, sweet, pine		-	-	-	-	-	-	-		-	-	-	-	-	-	-
18.1939	2.76631e+08	Decane	124-18-5	-	-	No data		18.1908	2.43791e+08	Decane	124-18-5	-	-	No data		-	-	-	-	-	-	-		-	-	-	-	-	-	-
18.293	2.40006e+08	Hexanoic acid	142-62-1	Medium	Burnt candle	Sour, fat, dairy (cheese), sweat		18.3618	7.13402e+08	Hexanoic acid	142-62-1	Medium	Vanilla, chocolate	Sour, fat, dairy (cheese), sweat		18.203	419876	Not identified	-	-	-	-		-	-	-	-	-	-	-
18.452	-	-	-	Medium	Nut	-		-	-	-	-	-	-	-		18.354	-	-	-	Medium	Coffee, aromatic, spice	-		18.394	-	-	-	Medium	Popcorn, toast	-
-	-	-	-	-	-	-		-	-	-	-	-	-	-		18.81	1363178	1,2-Cyclopentadione	3008-40-0	-	-	No data		18.808	160787	1,2-Cyclopentadione	3008-40-0	-	-	No data
18.8036	5.48219e+08	m-Ethyltoluene	620-14-4	-	-	No data		18.8039	5.29467e+08	m-Ethyltoluene	620-14-4	-	-	No data		-	-	-	-	-	-	-		-	-	-	-	-	-	-
-	-	-	-	-	-	-		18.9954	6.3667e+07	2-Octanone	111-13-7	Medium	Mushroom	Earth, weedy, wood, herbal		18.852	-	-	-	Medium	Mushroom, forest, green, mold	-		18.86	-	-	-	Medium	Metallic, blood, mushroom	-
-	-	-	-	-	-	-		-	-	-	-	-	-	-		18.966	776022	Furfuryl alcohol	98-00-0	-	-	Alcoholic, mold, sweet, bread		-	-	-	-	-	-	-
19.2412	1.58834e+08	Octanal	124-13-0	Weak	Mushroom	Wax, citrus, green, fat		19.2391	6.65767e+08	Octanal	124-13-0	-	-	Wax, citrus, green, fat		-	-	-	-	-	-	-		-	-	-	-	-	-	-
-	-	-	-	-	-	-		19.3022	4.65322e+08	2(5H)-Furanone	497-23-4	Strong	Wax	Butter		19.312	2235396	2(5H)-Furanone	497-23-4	Medium	Rotten, vegetables	Butter		19.308	1019127	2(5H)-Furanone coeluting with phenol	497-23-4 and 108-95-2	-	-	Butter; Phenol: phenolic, plastic, rubber
19.4943	1.05071e+09	1,2,3-Trimethylbenzene	526-73-8	Weak	Burnt candle	No data		19.4908	1.05649e+09	1,2,3-Trimethylbenzene	526-73-8	Weak	Soap	No data		-	-	-	-	-	-	-		-	-	-	-	-	-	-
19.6748	298000000	Benzaldehyde	100-52-7	-	-	Sweet, almond, cherry, sharp		19.6745	4.47822e+08	Benzaldehyde	100-52-7	Weak	Solvent	Sweet, almond, cherry, sharp		19.863	-	-	-	Weak	Rotten, sweet, root	-		19.672	248018	Benzaldehyde	100-52-7	-	-	Sweet, almond, cherry, sharp
19.7785	125000000	L-Limonene	5989-54-8	-	-	Terpenic, pine, herbal, pepper		19.7825	1.69355e+08	L-Limonene	5989-54-8	-	-	Terpenic, pine, herbal, pepper		-	-	-	-	-	-	-		-	-	-	-	-	-	-
19.9189	261000000	Undecane	1120-21-4	-	-	No data		19.9216	2.58784e+08	Undecane	1120-21-4	-	-	No data		-	-	-	-	-	-	-		-	-	-	-	-	-	-
20.02	2.11058e+08	Heptanoic acid	111-14-8	-	-	Rancid, sour, sweet, dairy (cheese)		20.0893	8.94807e+08	Heptanoic acid	111-14-8	-	-	Rancid, sour, sweet, dairy (cheese)		-	-	-	-	-	-	-		-	-	-	-	-	-	-
20.2441	2.48759e+08	Mesitylene	108-67-8	-	-	No data		20.2406	2.93102e+08	Mesitylene	108-67-8	-	-	No data		-	-	-	-	-	-	-		-	-	-	-	-	-	-
20.3561	1.57906e+08	3-Propyltoluene	1074-43-7	-	-	No data		20.3585	1.4685e+08	3-Propyltoluene	1074-43-7	-	-	No data		-	-	-	-	-	-	-		-	-	-	-	-	-	-
20.522	1.07113e+09	1H-Pyrrole-2-carboxaldehyde	1003-29-8	Weak	Earth	Mold, beef, coffee		20.5148	1.30005e+08	1H-Pyrrole-2-carboxaldehyde	1003-29-8	Medium	Potato	Mold, beef, coffee		-	-	-	-	-	-	-		20.618	-	-	-	Medium	Mushroom, forest, green	-
20.834	1.03113e+09	Benzyl alcohol	100-51-6	Strong	Sweet	Flowers, sweet, fruit (cherry), chemical		20.7909	272000000	Benzyl alcohol	100-51-6	Weak	Solvent	Flowers, sweet, fruit (cherry), chemical		-	-	-	-	-	-	-		-	-	-	-	-	-	-
20.9316	3.87513e+08	Nonanal	124-19-6	Strong	Wax	Wax, fresh, orange peel, fat		20.9375	857000000	Nonanal	124-19-6	Weak	Honey	Wax, fresh, orange peel, fat		20.943	2295941	Nonanal	124-19-6	-	-	Wax, fresh, orange peel, fat		21.108	8829101	Nonanal	124-19-6	-	-	Wax, fresh, orange peel, fat
-	-	-	-	-	-	-		-	-	-	-	-	-	-		22.072	-	-	-	Medium	Crispy, sweet, fried, burnt sugar	-		22.051	-	-	-	Weak	Aromatic, vanilla sugar, baking powder	-
-	-	-	-	-	-	-		-	-	-	-	-	-	-		22.75	1105019	Benzoic acid	65-85-0	-	-	Balsamic, urine		22.624	6841387	Benzoic acid	65-85-0	-	-	Balsamic, urine
-	-	-	-	-	-	-		-	-	-	-	-	-	-		36.914	719928	Diethylphthalate	84-66-2	-	-	No data		36.889	2131868	Diethylphthalate	84-66-2	-	-	No data

## Sheet: M5
M5_1								M5_2								M5_3								M5_4
Retention time (min)	Area	Compound	CAS	Intensity	Aroma	Literature descriptors		Retention time (min)	Area	Compound	CAS	Intensity	Aroma	Literature descriptors		Retention time (min)	Area	Compound	CAS	Intensity	Aroma	Literature descriptors		Retention time (min)	Area	Compound	CAS	Intensity	Aroma	Literature descriptors
-	-	-	-	-	-	-		-	-	-	-	-	-	-		6.876	6123511	2-Butanol	78-92-2	-	-	Sweet, fruit (apricot)		6.848	62569595	2-Butanol	78-92-2	-	-	Sweet, fruit (apricot)
-	-	-	-	-	-	-		-	-	-	-	-	-	-		7.73	486993	2-Butanol	78-92-2	-	-	Sweet, fruit (apricot)		7.719	2737300	2-Butanol	78-92-2	-	-	Sweet, fruit (apricot)
-	-	-	-	-	-	-		-	-	-	-	-	-	-		8.039	151682	Formic acid	64-18-6	-	-	Pungent, acidic, fruit, bread		8.062	195086	Formic acid	64-18-6	-	-	Pungent, acidic, fruit, bread			PL
9.9379	4.35703e+08	Hexane	110-54-3	-	-	No data		9.9253	281000000	3-Methylpentane	96-14-0	-	-	No data		-	-	-	-	-	-	-		-	-	-	-	-	-	-			PL
10.767	1.89282e+09	Acetic acid	64-19-7	Weak	Acid	Vinegar, sharp, sour		-	-	-	-	-	-	-		9.77	1519772	Acetic acid	64-19-7	-	-	Vinegar, sharp, sour		9.836	4930876	Acetic acid	64-19-7	-	-	Vinegar, sharp, sour			SI
10.838	5.73282e+09	2,3-Butanedione	431-03-8	Medium	Butter	Sweet, creamy, butter, pungent		10.82	21947155	2,3-Butanedione	431-03-8	Weak	Butter	Sweet, creamy, butter, pungent		-	-	-	-	-	-	-		-	-	-	-	-	-	-			SI
10.981	1.87282e+09	Acetic acid	64-19-7	Weak	Acid	Vinegar, sharp, sour		-	-	-	-	-	-	-		-	-	-	-	-	-	-		-	-	-	-	-	-	-			Similar or higher intensity in the blank, and lab contaminants
12.3765	5.62105e+07	3-Methylbutan-2-one	563-80-4	Medium	Burnt rubber, plastic	Camphor		-	-	-	-	-	-	-		-	-	-	-	-	-	-		-	-	-	-	-	-	-
12.93	5.52555e+07	Propanoic acid	79-09-4	Weak	Solvent	Pungent, acidic, vinegar, dairy (cheese)		-	-	-	-	-	-	-		-	-	-	-	-	-	-		-	-	-	-	-	-	-
13.2206	150000000	Pentanal	110-62-3	Weak	Potato	Fermented, bread, fruit (berry), nut		-	-	-	-	-	-	-		-	-	-	-	-	-	-		-	-	-	-	-	-	-
13.3488	2.19648e+08	Methylcyclohexane	108-87-2	-	-	No data		13.355	9750345	Methylcyclohexane	108-87-2	Weak	Soap	No data		-	-	-	-	-	-	-		-	-	-	-	-	-	-
13.5488	3.07593e+08	2-Methylheptane	592-27-8	Weak	Solvent	No data		-	-	-	-	-	-	-		13.213	437654	Diethylamine	109-89-7	-	-	Fishy, ammoniacal		-	-	-	-	-	-	-
14.112	9.81017e+07	4-Methyl-2-pentanone	108-10-1	Weak	Garlic, onion	Sharp, solvent, green, spice		-	-	-	-	-	-	-		-	-	-	-	-	-	-		-	-	-	-	-	-	-
14.5245	1.20713e+07	Butyric acid	107-92-6	Strong	Cheese	Vomit, dairy (cheese), sharp, rancid		-	-	-	-	-	-	-		-	-	-	-	-	-	-		-	-	-	-	-	-	-
14.9036	2.32684e+09	Toluene	108-88-3	Medium	Burnt rubber, plastic	Sweet, paint		14.986	5.11594e+07	Toluene	108-88-3	Medium	Burnt rubber, plastic	Sweet, paint		15.266	-	-	-	Weak	Baked good, sweet	-		-	-	-	-	-	-	-
15.61	2.01831e+08	Acetamide	60-35-5	Strong	Cheese, fecal	Bland		15.518	732746	3-Methylcrotonaldehyde	107-86-8	Weak	Cheese	Sweet, fruit (cherry), pungent, nut		-	-	-	-	-	-	-		-	-	-	-	-	-	-
16.18	1.31117e+07	Hexyl acrylate	2499-95-8	Weak	Floral	No data		-	-	-	-	-	-	-		16.233	85159	Not identified	-	Weak	Green, forest	-		-	-	-	-	-	-	-
16.571	7.6909e+07	2-Methylpyrazine	109-08-0	Weak	Herbal, grass	Nut, cocoa, roasted, green		-	-	-	-	-	-	-		16.595	-	-	-	Weak	Green, forest	-		-	-	-	-	-	-	-
16.9379	2730000000	Furfural	98-01-1	-	-	Sweet, wood, almond, bread		16.927	5.24826e+07	Furfural	98-01-1	-	-	Sweet, wood, almond, bread		16.843	213302	Furfural	98-01-1	-	-	Sweet, wood, almond, bread		16.846	300722	Furfural	98-01-1	-	-	Sweet, wood, almond, bread
17.3942	1.38324e+08	Heptanal	111-71-7	-	-	Fresh, fat, green, herbal		17.367	5260189	Heptanal	111-71-7	Weak	Medicinal	Fresh, fat, green, herbal		17.269	-	-	-	Weak	Warm, wood	-		17.29	-	-	-	Weak	Rotten, bitter, plastic	-
18.004	40000000	α-Pinene	80-56-8	Strong	Nut	Fresh, camphor, sweet, pine		-	-	-	-	-	-	-		-	-	-	-	-	-	-		-	-	-	-	-	-	-
18.465	6.21136e+07	Pentanoic acid	109-52-4	Weak	Fecal	Sick, putrid, sweet, rancid		18.481	3104427	Pentanoic acid	109-52-4	Medium	Popcorn	Sick, putrid, sweet, rancid		18.399	-	-	-	Weak	Popcorn, bread	-		-	-	-	-	-	-	-
18.504	6.27764e+07	1-Heptanol	111-70-6	Medium	Vanilla, chocolate	Mold, green, sweet, pungent		-	-	-	-	-	-	-		-	-	-	-	-	-	-		-	-	-	-	-	-	-
18.986	4.59688e+07	2-Octanone	111-13-7	Medium	Mushroom	Earth, weedy, wood, herbal		18.93	1860019	2-Octanone	111-13-7	Weak	Mushroom	Earth, weedy, wood, herbal		18.873	322399	Diethylformamide	617-84-5	Weak	Mushroom, metallic, blood	Ammonia-like		18.88	459423	Diethylformamide	617-84-5	Weak	Mushroom, forest	Ammonia-like
19.2348	237000000	Octanal	124-13-0	-	-	Wax, citrus, green, fat		19.275	7.69915e+06	Octanal	124-13-0	Medium	Wax	Wax, citrus, green, fat		-	-	-	-	-	-	-		-	-	-	-	-	-	-
19.3027	4.23839e+08	2(5H)-Furanone	497-23-4	Strong	Wax	Butter		-	-	-	-	-	-	-		19.301	406662	Phenol	108-95-2	-	-	Phenolic, plastic, rubber		19.303	380273	Phenol	108-95-2	-	-	Phenolic, plastic, rubber
19.6749	1.36822e+09	Benzaldehyde	100-52-7	Medium	Solvent	Sweet, almond, cherry, sharp		19.6761	4.97554e+07	Benzaldehyde	100-52-7	Weak	Solvent	Sweet, almond, cherry, sharp		19.743	-	-	-	Weak	Metallic, blood	-		-	-	-	-	-	-	-
20.5102	1.69651e+08	1H-Pyrrole-2-carboxaldehyde	1003-29-8	Medium	Wood, bark	Mold, beef, coffee		20.641	1.98925e+06	Si compound from column	-	Weak	Mold	-		-	-	-	-	-	-	-		-	-	-	-	-	-	-
20.715	1.03837e+09	2-Nonanone	821-55-6	Strong	Vanilla, chocolate	Fresh, sweet, green, earth		-	-	-	-	-	-	-		20.818	226635	Not identified	-	Weak	Stable, horses, manure	-		20.802	410282	Benzyl alcohol	100-51-6	-	-	Flowers, sweet, fruit (cherry), chemical
20.9299	5.46833e+08	Nonanal	124-19-6	Medium	Wax	Wax, fresh, orange peel, fat		21.007	8.6166e+06	Nonanal	124-19-6	Strong	Wax	Wax, fresh, orange peel, fat		20.946	690755	Nonanal	124-19-6	Weak	Fresh, citrus	Wax, fresh, orange peel, fat		20.949	643496	Nonanal	124-19-6	-	-	Wax, fresh, orange peel, fat
21.303	2.57193e+07	4-Ethenyl-1,2-dimethylbenzene	27831-13-6	Weak	Nut	No data		21.212	4.01676e+06	4-Ethenyl-1,2-dimethylbenzene	27831-13-6	Weak	Sweet	No data		-	-	-	-	-	-	-		-	-	-	-	-	-	-
21.8228	1.71058e+08	Durene	95-93-2	Strong	Medicinal	Rancid, sweet		21.896	6.33374e+06	Durene	95-93-2	Medium	Burnt candle	Rancid, sweet		21.878	-	-	-	Medium	Sea water, salty	-		21.898	-	-	-	Medium	Green, grass	-
-	-	-	-	-	-	-		22.067	3.41311e+06	(Z)-2-Nonene	6434-77-1	Weak	Vanilla, chocolate	No data		22.064	-	-	-	Weak	Licorice, spice, smoked	-		-	-	-	-	-	-	-
22.141	-	-	-	Medium	Vanilla, chocolate	-		-	-	-	-	-	-	-		22.196	-	-	-	Weak	Bitter, salty	-		22.161	-	-	-	Medium	Wax, make up, plastic	-
22.236	6.10935e+06	2,2,4-Trimethyl-1,3-pentanediol	144-19-4	Weak	Wood, bark	No data		22.224	8.05029e+06	Si compound from column	-	Weak	Wood, bark	-		22.274	-	-	-	Medium	Old flowers, stale water	-
22.311	1.55739e+08	2-Decanone	693-54-9	Weak	Herbal, grass	Floral, orange, fat, peach		-	-	-	-	-	-	-		-	-	-	-	-	-	-		-	-	-	-	-	-	-
-	-	-	-	-	-	-		-	-	-	-	-	-	-		22.595	393359	Benzoic acid	65-85-0	-	-	Balsamic, urine		22.601	1631762	Benzoic acid	65-85-0	-	-	Balsamic, urine
-	-	-	-	-	-	-		-	-	-	-	-	-	-		22.661	569063	Decanal	112-31-2	-	-	Sweet, wax, citrus, floral		22.667	1018275	Decanal	112-31-2	-	-	Sweet, wax, citrus, floral
22.762	4.88787e+07	3-Methyldodecane	17312-57-1	Weak	Burnt candle	No data		-	-	-	-	-	-	-		22.826	-	-	-	Weak	Burnt, smoked, wood	-		-	-	-	-	-	-	-
22.9115	3.20563e+07	Benzyl acetate	140-11-4	Strong	Solvent	Sweet, floral (jasmin, lily, muguet), fruit, fresh		22.857	3.11767e+06	Benzyl acetate	140-11-4	Weak	Solvent	Sweet, floral (jasmin, lily, muguet), fruit, fresh		-	-	-	-	-	-	-		-	-	-	-	-	-	-
23.145	7.52142e+06	Borneol	507-70-0	Weak	Wax	Pine, wood, camphor, balsamic		-	-	-	-	-	-	-		-	-	-	-	-	-	-		-	-	-	-	-	-	-
23.537	7.53142e+06	Nonanoic acid	112-05-0	Weak	Sweet	Wax, dirt, dairy (cheese)		-	-	-	-	-	-	-		-	-	-	-	-	-	-		-	-	-	-	-	-	-
23.7361	1.28165e+08	o-acetyltoluene	577-16-2	Weak	Rubber, plastic	Phenolic, sweet, anise, coumarin		-	-	-	-	-	-	-		-	-	-	-	-	-	-		-	-	-	-	-	-	-
24.2929	3.18802e+08	Naphthalene	91-20-3	-	-	Pungent, dry, tar		-	-	-	-	-	-	-		24.094	563308	Diethylformamide	617-84-5	-	-	Ammonia-like		24.084	943863	Diethylformamide	617-84-5	-	-	Ammonia-like
24.444	2.54125e+07	L-Verbenone	1196-01-6	Medium	Solvent	Spice, mint, camphor		-	-	-	-	-	-	-		24.418	-	-	-	Weak	Bitter, flowers, sweat	-		-	-	-	-	-	-	-
24.9065	2.2471e+07	2-Piperidone	675-20-7	Weak	Potato	Garlic-like		-	-	-	-	-	-	-		-	-	-	-	-	-	-		-	-	-	-	-	-	-
25.8355	9.41013e+06	p-Anisaldehyde	123-11-5	Weak	Wood, bark	Sweet, powdery, floral, balsamic		-	-	-	-	-	-	-		-	-	-	-	-	-	-		-	-	-	-	-	-	-
26.0549	7.79429e+08	(E)-Cinnamaldehyde	14371-10-9	Strong	Burnt candle	Sweet, spice, cinnamon, warm		26.089	2.33168e+07	(E)-Cinnamaldehyde	14371-10-9	Weak	Herbal, grass	Sweet, spice, cinnamon, warm		26.104	208850	(E)-Cinnamaldehyde	14371-10-9	-	-	Sweet, spice, cinnamon, warm		26.107	1014632	(E)-Cinnamaldehyde	14371-10-9	-	-	Sweet, spice, cinnamon, warm
27.103	-	-	-	Strong	Mold	-		27.113	1.84972e+06	6,10-Dimethyl-5,9-undecadien-2-one	3796-70-1	Weak	Wood, bark	-		27.078	-	-	-	Weak	Blood, sour	-		-	-	-	-	-	-	-
27.3783	2.32551e+08	Pentadecane	629-62-9	Weak	Earth	Wax		27.4	10780806	Pentadecane	629-62-9	-	-	Wax		27.347	-	-	-	Medium	Blood, metallic	-		-	-	-	-	-	-	-
29.641	-	-	-	Weak	Wood, bark	-		30.117	-	-	-	Weak	Solvent	-		-	-	-	-	-	-	-		-	-	-	-	-	-	-
30.266	-	-	-	Weak	Earth	-		30.329	-	-	-	Weak	Vanilla, chocolate	-		-	-	-	-	-	-	-		-	-	-	-	-	-	-
-	-	-	-	-	-	-		-	-	-	-	-	-	-		36.897	1398285	Diethylphthalate	84-66-2	-	-	No data		36.915	1393683	Diethylphthalate	84-66-2	-	-	No data

## Sheet: M6
M6_1								M6_2								M6_3								M6_4
Retention time (min)	Area	Compound	CAS	Intensity	Aroma	Literature descriptors		Retention time (min)	Area	Compound	CAS	Intensity	Aroma	Literature descriptors		Retention time (min)	Area	Compound	CAS	Intensity	Aroma	Literature descriptors		Retention time (min)	Area	Compound	CAS	Intensity	Aroma	Literature descriptors
-	-	-	-	-	-	-		-	-	-	-	-	-	-		6.891	291033	2-Butanol	78-92-2	-	-	Sweet, fruit (apricot)		6.865	23001024	2,3-Butanediol	513-85-9	Weak	Blood, meat	Fruit, cream, butter
8.7296	6.53022e+08	Acetone	67-64-1	-	-	Solvent, ethereal, apple, pear		8.7458	5.18392e+08	Acetone	67-64-1	-	-	Solvent, ethereal, apple, pear		7.29	48103	Acetone	67-64-1	-	-	Solvent, ethereal, apple, pear		-	-	-	-	-	-	-
9.9109	1.09665e+09	Hexane	110-54-3	-	-	No data		9.9252	8.56623e+08	Hexane	110-54-3	-	-	No data		-	-	-	-	-	-	-		-	-	-	-	-	-	-
10.7685	8.50101e+07	2,3-Butanedione	431-03-8	Medium	Sweet	Sweet, creamy, butter, pungent		10.775	1.52123e+08	2,3-Butanedione	431-03-8	Medium	Sweet	Sweet, creamy, butter, pungent		-	-	-	-	-	-	-		-	-	-	-	-	-	-
11.051	1.44909e+07	Methyl formate	107-31-3	-	-	Fruit (plum), estery		-	-	-	-	-	-	-		7.79	1351189	Formic acid	64-18-6	-	-	Pungent, acidic, fruit, bread		8.042	2704865	Formic acid	64-18-6	-	-	Pungent, acidic, fruit, bread			PL
11.2459	1.27372e+09	Acetic acid	64-19-7	-	-	Vinegar, sharp, sour		11.0289	9.95894e+08	Acetic acid	64-19-7	-	-	Vinegar, sharp, sour		-	-	-	-	-	-	-		9.867	10087515	Acetic acid	64-19-7	-	-	Vinegar, sharp, sour			PL
11.3697	3.70694e+08	2-Methylhexane	591-76-4	-	-	No data		11.3909	3.39347e+08	2-Methylhexane	591-76-4	-	-	No data		-	-	-	-	-	-	-		-	-	-	-	-	-	-			SI
11.6214	3.90516e+08	3-Methylhexane	589-34-4	-	-	No data		11.6531	3.46174e+08	3-Methylhexane	589-34-4	-	-	No data		-	-	-	-	-	-	-		-	-	-	-	-	-	-			SI
12.1419	1.40194e+09	Heptane	142-82-5	-	-	Sweet, ethereal		12.1526	1.27902e+09	Heptane	142-82-5	-	-	Sweet, ethereal		12.084	-	-	-	Weak	Burnt, toast	-		12.053	342520	Propanoic acid	-	Weak	Sweat, cinnamon	Pungent, acidic, vinegar, dairy (cheese)			Similar or higher intensity in the blank, and lab contaminants
12.299	8.02423e+07	Isovaleraldehyde	590-86-3	Weak	Rubber, plastic	Ethereal, aldehydic, chocolate, fat		12.2503	5.33836e+07	Isovaleraldehyde	590-86-3	Medium	Cheese	Ethereal, aldehydic, chocolate, fat		-	-	-	-	-	-	-		-	-	-	-	-	-	-
12.5518	4.98732e+08	Benzene	71-43-2	-	-	Aromatic		12.5762	449000000	Benzene	71-43-2	-	-	Aromatic		-	-	-	-	-	-	-		-	-	-	-	-	-	-
-	-	-	-	-	-	-		-	-	-	-	-	-	-		13.354	74620	Isobutyric acid	79-31-2	-	-	Acidic, dairy (cheese, butter), creamy		13.327	485652	Isobutyric acid	79-31-2	-	-	Acidic, dairy (cheese, butter), creamy
13.2098	4.79615e+08	Pentanal	110-62-3	Medium	Sweat, acidic	Fermented, bread, fruit (berry), nut		13.2261	5.97409e+08	Pentanal	110-62-3	Weak	Floral	Fermented, bread, fruit (berry), nut		-	-	-	-	-	-	-		-	-	-	-	-	-	-
13.3285	6.21964e+08	Methylcyclohexane	108-87-2	-	-	No data		13.353	4.52891e+08	Methylcyclohexane	108-87-2	-	-	No data		-	-	-	-	-	-	-		-	-	-	-	-	-	-
13.5316	4.87047e+08	2-Methylheptane	592-27-8	-	-	No data		13.552	5.20447e+08	2-Methylheptane	592-27-8	-	-	No data		-	-	-	-	-	-	-		-	-	-	-	-	-	-
13.7647	5.87388e+08	3-Methylheptane	589-81-1	-	-	No data		13.7804	5.36609e+08	3-Methylheptane	589-81-1	-	-	No data		-	-	-	-	-	-	-		-	-	-	-	-	-	-
14.1372	1070000000	sec-Butyl acetate	105-46-4	Weak	Floral	Solvent, fruit (banana)		14.15	7.86261e+08	sec-Butyl acetate	105-46-4	Weak	Floral	Solvent, fruit (banana)		-	-	-	-	-	-	-		-	-	-	-	-	-	-
14.2987	9.26467e+08	Octane	111-65-9	-	-	Gasoline		14.3172	8.32595e+08	Octane	111-65-9	-	-	Gasoline		14.099	1189111	Butyric acid	107-92-6	-	-	Vomit, dairy (cheese), sharp, rancid		14.122	2730965	Butyric acid	107-92-6	Weak	Pencil sharpenings, wooden pencil	Vomit, dairy (cheese), sharp, rancid
14.4369	3.06739e+09	1-Pentanol	71-41-0	Weak	Wax, sweat	Sweet, balsamic, fruit, fermented		14.4627	3.38419e+09	1-Pentanol	71-41-0	Medium	Cheese	Sweet, balsamic, fruit, fermented		14.252	1404118	1-Pentanol	71-41-0	-	-	Sweet, balsamic, fruit, fermented		14.256	3583126	1-Pentanol	71-41-0	Strong	Butyric acid	Sweet, balsamic, fruit, fermented
14.8978	63633098	Toluene	108-88-3	Strong	Rubber, plastic	Sweet, paint		14.9075	3.96399e+07	Toluene	108-88-3	Weak	Rubber, plastic	Sweet, paint		-	-	-	-	-	-	-		-	-	-	-	-	-	-
15.3892	2.48479e+09	Hexanal	66-25-1	Weak	Herbal, grass	Fresh, grass, fruit, wood		15.429	3.31158e+07	Hexanal	66-25-1	Weak	Herbal, grass	Fresh, grass, fruit, wood		15.283	1995906	Hexanal	66-25-1	Strong	Vomit, butyric acid, becoming grass and hay	Fresh, grass, fruit, wood		-	-	-	-	-	-	-
15.527	4.94416e+07	Isovaleric acid	503-74-2	Medium	Cheese	Dairy (cheese), acidic, sour, pungent		15.5315	2.38213e+08	Isovaleric acid	503-74-2	Strong	Cheese	Dairy (cheese), acidic, sour, pungent		-	-	-	-					15.27	2344771	Isovaleric acid	503-74-2	Medium	Wet, dirty, grass	Dairy (cheese), acidic, sour, pungent
-	-	-	-	-	-	-		-	-	-	-	-	-	-		15.394	927187	Butanamide	541-35-5	-	-	Naphthalene, unpleasant, rancid, nutty		15.403	1164721	Butanamide	541-35-5	Weak	Sweat, stale laundry	Naphthalene, unpleasant, rancid, nutty
16.0575	3.34549e+07	Cyclopentanone	120-92-3	-	-	Mint		16.0645	1.01996e+07	Cyclopentanone	120-92-3	Medium	Floral	Mint		-	-	-	-	-	-	-		-	-	-	-	-	-	-
16.3167	3.67559e+08	Nonane	111-84-2	-	-	Gasoline		16.3316	3.26319e+08	Nonane	111-84-2	-	-	Gasoline		-	-	-	-	-	-	-		-	-	-	-	-	-	-
16.4418	2.65579e+08	Pentanoic acid	109-52-4	Medium	Cheese	Sick, putrid, sweet, rancid		16.4895	2.00195e+08	Pentanoic acid	109-52-4	Weak	Cheese	Sick, putrid, sweet, rancid		16.252	3272434	Pentanoic acid	109-52-4	Weak	Vomit, yeast	Sick, putrid, sweet, rancid		16.262	5357883	Pentanoic acid	109-52-4	Weak	Butyric acid, vomit	Sick, putrid, sweet, rancid
16.5065	1.42647e+08	1-Hexanol	111-27-3	-	-	Green, resin, flowers, sweet		16.5198	1.75721e+08	1-Hexanol	111-27-3	-	-	Green, resin, flowers, sweet		16.425	226619	1-Hexanol	111-27-3	-	-	Green, resin, flowers, sweet		16.424	775654	1-Hexanol	111-27-3	-	-	Green, resin, flowers, sweet
16.921	2.84621e+09	Furfural	98-01-1	-	-	Sweet, wood, almond, bread		16.9399	2.74483e+09	Furfural	98-01-1	-	-	Sweet, wood, almond, bread		16.848	1561507	Furfural	98-01-1	-	-	Sweet, wood, almond, bread		16.851	1819401	Furfural	98-01-1	-	-	Sweet, wood, almond, bread
17.002	1730000000	o-Xylene	95-47-6	Weak	Rubber, plastic	Geranium		17.0188	1.89994e+09	o-Xylene	95-47-6	Weak	Floral	Geranium		16.933	939614	o-Xylene	95-47-6	-	-	Geranium		16.923	783546	o-Xylene	95-47-6	-	-	Geranium
17.141	1.82258e+08	2-Heptanone	110-43-0	-	-	Fruit, spice, sweet, wood		17.1583	2.60031e+08	2-Heptanone	110-43-0	-	-	Fruit, spice, sweet, wood		17.089	169913	2-Heptanone	110-43-0	-	-	Fruit, spice, sweet, wood		17.047	-	-	-	Weak	Sour, acidic	-
17.302	8.07041e+07	Amyl acetate	628-63-7	Weak	Sweet	Ethereal, fruit, banana, apple		17.3211	1.01176e+08	Amyl acetate	628-63-7	Weak	Popcorn	Ethereal, fruit, banana, apple		-	-	-	-	-	-	-		-	-	-	-	-	-	-
17.3834	2.96812e+08	Heptanal	111-1-7	Medium	Floral	Fresh, fat, green, herbal		17.3999	3.76384e+08	Heptanal	111-1-7	Weak	Herbal, grass	Fresh, fat, green, herbal		17.336	386913	Heptanal	111-71-7	-	-	Fresh, fat, green, herbal		17.335	692686	Heptanal	111-71-7	-	-	Fresh, fat, green, herbal
17.496	4.00151e+08	β-Butoxyethanol	111-76-2	-	-	No data		17.5098	4.02614e+08	β-Butoxyethanol	111-76-2	-	-	No data		17.449	160931	β-Butoxyethanol	111-76-2	-	-	No data		17.445	1530937	β-Butoxyethanol	111-76-2	-	-	No data
17.5805	6.23349e+07	α-Thujene	2867-05-2	Weak	Wax	Wood, green, herbal		17.5935	9.60532e+07	α-Thujene	2867-05-2	Weak	Fat, oil	Wood, green, herbal		-	-	-	-	-	-	-		-	-	-	-	-	-	-
17.6516	8.5913e+08	p-Xylene	106-42-3	-	-	No data		17.6661	7.61948e+08	p-Xylene		-	-	No data		17.614	300055	p-Xylene	106-42-3	-	-	No data		17.606	415842	p-Xylene	106-42-3	Weak	Sweet, limonene, raw	No data
-	-	-	-	-	-	-		-	-	-	-	-	-	-		-	-	-	-	Weak	Popcorn, toast	-		-	-	-	-	-	-	-
17.9435	7.11588e+09	α-Pinene	80-56-8	Medium	Nut	Fresh, camphor, sweet, pine		17.9592	7.62642e+09	α-Pinene	80-56-8	Medium	Popcorn	Fresh, camphor, sweet, pine		17.901	9841628	α-Pinene	80-56-8	Weak	Green, herbal	Fresh, camphor, sweet, pine		17.903	7054850	α-Pinene	80-56-8	-	-	Fresh, camphor, sweet, pine
18.1778	4.0483e+08	Decane	124-18-5	-	-	No data		18.1953	3.09519e+08	Decane	124-18-5	-	-	No data		-	-	-	-	-	-	-		-	-	-	-	-	-	-
-	-	-	-	-	-	-		18.3632	6.76257e+08	Hexanoic acid	142-62-1	-	-	Sour, fat, dairy (cheese), sweat		18.214	8580835	Hexanoic acid	142-62-1	-	-	Sour, fat, dairy (cheese), sweat		18.224	13803335	Hexanoic acid	142-62-1	Medium	Stale water	Sour, fat, dairy (cheese), sweat
-	-	-	-	-	-	-		-	-	-	-	-	-	-		18.379	-	-	-	Medium	Popcorn, toast	-		-	-	-	-	Medium	Popcorn, bread	-
-	-	-	-	-	-	-		-	-	-	-	-	-	-		18.406	1656762	1-Heptanol	111-70-6	-	-	Mold, green, sweet, pungent		18.403	3219722	1-Heptanol	111-70-6	-	-	Mold, green, sweet, pungent
18.4758	5.37422e+07	Camphene	79-92-5	-	-	Wood, herbal, fir needle		18.4426	2.43824e+08	Heptyl formate	112-23-2	-	-	Green, wax, floral, herbal		-	-	-	-	-	-	-		-	-	-	-	-	-	-
18.6222	9.51138e+08	β-Myrcene	123-35-3	Weak	Herbal, grass	Pepper, terpenic, spice, balsamic		18.632	1.57147e+09	β-Myrcene	123-35-3	-	-	Pepper, terpenic, spice, balsamic		18.604	1231140	1-Octen-3-ol coeluting with β-myrcene	3391-86-4 and 123-35-3	Weak	Mushroom	Mushroom, earth, oil, raw and pepper, terpenic, spice, balsamic		18.579	2275024	1-Octen-3-ol coeluting with β-myrcene	3391-86-4 and 123-35-3	-	-	Mushroom, earth, oil, raw and pepper, terpenic, spice, balsamic
18.6681	2.09336e+08	Propylbenzene	103-65-1	-	-	No data		18.6945	9.0927e+07	Propylbenzene	103-65-1	Weak	Rubber, plastic	No data		-	-	-	-	-	-	-		-	-	-	-	-	-	-
18.7902	4.72907e+08	m-Ethyltoluene	620-14-4	-	-	No data		-	-	-	-	-	-	-		18.791	391389	p-Ethyltoluene	622-96-8	-	-	-		-	-	-	-	-	-	-
18.8975	8.02395e+07	Cymene (isomer)	-	Weak	Medicinal	Fresh, citrus, terpenic, wood		18.9355	1.26355e+09	Cymene (isomer)	-	Medium	Herbal, grass	Fresh, citrus, terpenic, wood		18.912	1218117	Cymene (isomer)	-	-	-	Fresh, citrus, terpenic, wood		18.916	1430554	Cymene (isomer)	-	Weak	Resin, wax, sticky	Fresh, citrus, terpenic, wood
19.065	1.73926e+09	β-Pinene	127-91-3	-	-	dry, wood, fresh, pine, hay, green, resin		-	-	-	-	-	-	-		19.052	1752595	β-Pinene	127-91-3	-	-	Pine, resin, turpentine		19.051	1412967	β-Pinene	127-91-3	-	-	Pine, resin, turpentine
19.2343	6.65077e+08	Octanal	124-13-0	Medium	Herbal, grass	Wax, citrus, green, fat		19.254	7.64388e+08	Octanal	124-13-0	Weak	Floral	Wax, citrus, green, fat		19.229	2447127	Octanal	124-13-0	Weak	Floral, perfume	Wax, citrus, green, fat		19.226	4558292	Octanal	124-13-0	Strong	Pinene	Wax, citrus, green, fat
19.2944	5.40158e+08	o-Ethyltoluene	611-14-3	-	-	No data		19.3258	323000000	m-Ethyltoluene	620-14-4	-	-	No data		19.305	3001889	Phenol	108-95-2	-	-	Phenolic, plastic, rubber		19.306	3913778	Phenol	108-95-2	-	-	Phenolic, plastic, rubber
19.4759	9.95785e+09	3-Carene	13466-78-9	Weak	Rubber, plastic	Sweet, citrus, terpenic, fir needle		19.531	4.23455e+09	3-Carene	13466-78-9	Weak	Herbal, grass	Sweet, citrus, terpenic, fir needle		19.473	31157645	3-Carene	13466-78-9	-	-	Sweet, citrus, terpenic, fir needle		19.47	35081657	3-Carene	13466-78-9	-	-	Sweet, citrus, terpenic, fir needle
19.5915	4.06435e+08	Si compound from the column		Medium	Wood, bark	-		19.5794	3895947	Si compound from the column	541-02-6	Weak	Wood, bark	-		-	-	-	-	-	-	-		-	-	-	-	-	-	-
19.6708	1.32428e+09	Benzaldehyde	100-52-7	-	-	Sweet, almond, cherry, sharp		19.6907	1.55976e+09	Benzaldehyde	100-52-7	-	-	Sweet, almond, cherry, sharp		19.678	1165822	Benzaldehyde	100-52-7	-	-	Sweet, almond, cherry, sharp		19.677	1556500	Benzaldehyde	100-52-7	-	-	Sweet, almond, cherry, sharp
19.7726	1.69697e+09	D-Limonene	5989-27-5	-	-	Citrus, fresh, sweet		19.7929	2.3168e+09	D-Limonene	5989-27-5	-	-	Citrus, fresh, sweet		19.785	1994921	D-Limonene	5989-27-5	-	-	Citrus, fresh, sweet		19.779	2665307	D-Limonene	5989-27-5	-	-	Citrus, fresh, sweet
19.8875	9.96082e+08	Cymene (isomer)	-	-	-	No data		19.8992	1.45704e+09	Cymene (isomer)	-	-	-	No data		19.9	1299021	Cymene (isomer)	-	-	-	No data		19.895	1954194	Cymene (isomer)	-	-	-	No data
19.9634	1.72584e+08	β-Phellandrene	555-10-2	-	-	Mint, turpentine		19.9755	4.20971e+08	β-Phellandrene	555-10-2	-	-	Mint, turpentine		19.976	1074769	Heptanoic acid coeluting with B-phellandrene	111-14-8 and 555-10-2	-	-	Rancid, sour, sweet, dairy (cheese)		19.971	1459006	Heptanoic acid	111-14-8	-	-	Rancid, sour, sweet, dairy (cheese)
20.0054	47688944	3-Octen-2-one	1669-44-9	Medium	Garlic, onion	Earth, spice, herbal, sweet		20.0551	37627243	3-Octen-2-one	1669-44-9	Weak	Herbal, grass	Earth, spice, herbal, sweet		-	-	-	-	-	-	-		-	-	-	-	-	-	-
20.1976	3.81338e+08	1-Octanol	111-87-5	-	-	Mushroom, burnt, chemical, metal		20.2138	31408337	1-Octanol	111-87-5	-	-	Mushroom, burnt, chemical, metal		20.221	1008945	1-Octanol	111-87-5	Weak	Mushroom, forest, green, mold	Mushroom, burnt, chemical, metal		20.216	2846077	1-Octanol	111-87-5	-	-	Mushroom, burnt, chemical, metal
-	-	-	-	-	-	-		20.3607	2.37188e+09	Dichlorobenzene (isomer)	-	-	-	No data		20.373	2424697	Dichlorobenzene (isomer)	-	-	-	No data		20.371	3580876	Dichlorobenzene (isomer)	-	-	-	No data
20.3447	1.65439e+09	Dichlorobenzene (isomer)	-	Weak	Floral	No data		20.4	1.96729e+08	Dichlorobenzene (isomer)	-	Weak	Sweet	No data		-	-	-	-	-	-	-		-	-	-	-	-	-	-
20.4191	2.88491e+08	(E)-2-Octenal	2548-87-0	Medium	Wax	Fresh, fat, green, wax		20.4313	2.02045e+08	(E)-2-Octenal	2548-87-0	Weak	Meat	Fresh, fat, green, wax		-	-	-	-	-	-	-		-	-	-	-	-	-	-
20.5063	5.55592e+07	1H-Pyrrole-2-carboxaldehyde	1003-29-8	Weak	Herbal, grass	Mold, beef, coffee		20.5455	9.25313e+07	1H-Pyrrole-2-carboxaldehyde	1003-29-8	Weak	Earth	Mold, beef, coffee		20.507	3073063	1H-Pyrrole-2-carboxaldehyde	1003-29-8	-	-	Mold, beef, coffee		20.507	4650932	1H-Pyrrole-2-carboxaldehyde	1003-29-8	-	-	Mold, beef, coffee
20.6898	1.32306e+08	2-Nonanone	821-55-6	Weak	Popcorn	Fresh, sweet, green, earth		20.7026	1.33932e+08	2-Nonanone	821-55-6	Weak	Mold	Fresh, sweet, green, earth		20.664	259560	2-Nonanone	821-55-6	-	-	Fresh, sweet, green, earth		20.71	740216	2-Nonanone	821-55-6	Medium	Burnt, rotten	Fresh, sweet, green, earth
20.7876	3.56544e+08	Benzyl alcohol	100-51-6	Medium	Floral	Flowers, sweet, fruit (cherry), chemical		20.7968	3.57686e+08	Benzyl alcohol	100-51-6	Weak	Floral	Flowers, sweet, fruit (cherry), chemical		20.815	3090581	Benzyl alcohol	100-51-6	Medium	Burnt, phenol	Flowers, sweet, fruit (cherry), chemical		20.813	4514160	Benzyl alcohol	100-51-6	-	-	Flowers, sweet, fruit (cherry), chemical
20.9259	1560000000	Nonanal	124-19-6	Weak	Wood, bark	Wax, fresh, orange peel, fat		20.912	1.77633e+07	Nonanal	124-19-6	Weak	Popcorn	Wax, fresh, orange peel, fat		20.953	6622158	Nonanal	124-19-6	Strong	Limonene, citral, fresh	Wax, fresh, orange peel, fat		20.951	12871544	Nonanal	124-19-6	Weak	Fresh, floral, old flowers	Wax, fresh, orange peel, fat
21.011	1.5007e+08	m,α-Dimethylstyrene	1124-20-5	Weak	Wax	No data		21.0334	1.99631e+08	m,α-Dimethylstyrene	1124-20-5	Medium	Floral	No data		-	-	-	-	-	-	-		-	-	-	-	-	-	-
21.0935	9.54858e+07	m-Cresol	108-39-4	Weak	Rubber, plastic	Medicinal, wood, leather, fecal		21.1045	5.63456e+07	m-Cresol	108-39-4	Weak	Fecal	Medicinal, wood, leather, fecal		21.071	775255	m-Cresol	108-39-4	Medium	Stables, horses, manure	Medicinal, wood, leather, fecal		21.063	1343636	m-Cresol	108-39-4	Strong	Fecal	Medicinal, wood, leather, fecal
21.1565	4.22036e+08	m,α-Dimethylstyrene	1124-20-5	Weak	Wood, bark	No data		21.1855	5.81356e+08	m,α-Dimethylstyrene	1124-20-5	Weak	Spice	No data		-	-	-	-	-	-	-		-	-	-	-	-	-	-
21.1789	4.22681e+08	p-(1-Propenyl)toluene	2698-14-8	-	-	No data		21.1928	6.05198e+08	p-(1-Propenyl)toluene	2698-14-8	-	-	No data		21.22	578066	1-Phenyl-1-butene	824-90-8	Medium	Dried roses, stale water	No data		21.219	1626649	1-Phenyl-1-butene	824-90-8	Medium	Dry, biscuits	-
21.5208	4.83126e+08	Dodecane	112-40-3	-	-	Alkane		21.5337	4.71979e+08	Dodecane	112-40-3	-	-	Alkane		21.56	1418997	Dodecane coeluting with unidentified	112-40-3	-	-	Alkane		21.555	4733911	Dodecane coeluting with unidentified	112-40-3	-	-	Alkane
21.594	215996310	Acetophenone	98-86-2	Weak	Wax	Sweet, pungent, almond, chemical		21.5965	1.41003e+08	Acetophenone	98-86-2	Weak	Fat, oil	Sweet, pungent, almond, chemical		-	-	-	-	-	-	-		-	-	-	-	-	-	-
-	-	-	-	-	-	-		21.8324	2.32154e+08	Durene	95-93-2	-	-	Rancid, sweet		21.828	2241938	o-Guaiacol	90-05-1	Weak	Burnt, phenol, rubber, pungent	Phenolic, smoked/burnt, wood, sweet		-	-	-	-	-	-	-
21.821	2.76287e+08	Fenchol	1632-73-1	Weak	Medicinal	Camphor, pine, wood, sweet		21.851	290939331	Fenchol	1632-73-1	Medium	Medicinal	Camphor, pine, wood, sweet		21.879	526542	Fenchol	1632-73-1	-	-	Camphor, pine, wood, sweet		21.876	4653518	Fenchol	1632-73-1	Weak	Cookie, becoming grass	Camphor, pine, wood, sweet
-	-	-	-	-	-	-		-	-	-	-	-	-	-		22.024	-	-	-	Medium	Licorice, spice	-		22.014	-	-	-	Weak	Sandal, wood, aromatic	-
22.0834	1.52664e+08	6-Camphenol	3570-04-5	Medium	Spice	No data		22.0805	7.89282e+06	6-Camphenol	3570-04-5	Weak	Spice	No data		22.11	1160004	6-Camphenol	3570-04-5	Strong	Old house, stale	No data		22.107	1870353	6-Camphenol	3570-04-5	Strong	Wax, make up	No data
22.2605	1.72526e+08	Caryophyllene	87-44-5	Weak	Earth	Sweet, wood, spice, clove		22.2375	2.30082e+08	Caryophyllene	87-44-5	Weak	Herbal, grass	Sweet, wood, spice, clove		22.26	-	-	-	Medium	Wood, old wood	-		22.268	1707348	Not identified		-	-
-	-	-	-	-	-	-		-	-	-	-	-	-	-		22.399	15337402	2-Heptadecanone	2922-51-2	-	-	-		22.4	1930861	2-Heptadecanone	2922-51-2	-	-	-
22.6151	4.62028e+08	Decanal	112-31-2	Medium	Herbal, grass	Sweet, wax, citrus, floral		22.6268	380000000	Decanal	112-31-2	Weak	Herbal, grass	Sweet, wax, citrus, floral		22.643	1548722	Decanal	112-31-2	Weak	Burnt, charcoal	Sweet, wax, citrus, floral		22.667	11978608	Decanal	112-31-2	-	-	Sweet, wax, citrus, floral
22.8425	2.78495e+07	Butoxyethoxyethanol	112-34-5	Medium	Fecal	No data		22.826	2.7923e+08	Butoxyethoxyethanol	112-34-5	Weak	Rubber, plastic	No data		22.809	-	-	-	Weak	Burnt, stale, decay	-		22.846	-	-	-	Strong	Plastic, wax	-
-	-	-	-	-	-	-		22.9617	1.17129e+08	4-Terpinenol	20126-76-5	-	-	No data		23.01	3948788	4-Terpinenol	20126-76-5	-	-	No data		23.004	2919868	4-Terpinenol	20126-76-5	-	-	No data
23.0355	6.37471e+07	α-Terpineol	98-55-5	Weak	Herbal, grass	Lilac, floral, terpenic		23.0415	7.89282e+06	α-Terpineol	98-55-5	Weak	Herbal, grass	Lilac, floral, terpenic		23.243	1436295	α-Terpineol	98-55-5	Medium	Burnt, licorice, pungent	Lilac, floral, terpenic		23.242	13918268	α-Terpineol	98-55-5	-	-	Lilac, floral, terpenic
23.4115	1.64399e+08	Estragole	140-67-0	Medium	Herbal, grass	Anise, licorice		23.4283	1.72822e+08	Estragole	140-67-0	Weak	Floral	Anise, licorice		23.488	1930523	Estragole	140-67-0	Weak	Burnt, wood, licorice, sour	Anise, licorice		23.483	5325261	Estragole	140-67-0	-	-	Anise, licorice
23.674	6.37471e+07	6-Undecanone	927-49-1	Weak	Wax	No data		23.7005	1.24244e+08	6-Undecanone	927-49-1	Weak	Sweat	No data		-	-	-	-	-	-	-		-	-	-	-	-	-	-
-	-	-	-	-	-	-		23.7446	1.3783e+08	o-Acetyltoluene	577-16-2	-	-	Phenolic, sweet, anise, coumarin		23.804	853067	o-Acetyltoluene	577-16-2	Medium	Medicinal, cough syrup	Phenolic, sweet, anise, coumarin		23.802	5453628	o-Acetyltoluene	577-16-2	Strong	Wax, make up	Phenolic, sweet, anise, coumarin
23.9555	6.47094e+07	Myrtenal	564-94-3	Weak	Spice	Sweet, cinnamon, spice, camphor		23.9515	1.14924e+07	Myrtenal	564-94-3	Weak	Herbal, grass, coriander	Sweet, cinnamon, spice, camphor		24.105	114426	Not identified	-	-	-	-		-	-	-	-	-	-	-
-	-	-	-	-	-	-		24.2979	455000000	1-Methylene-1H-indene	2471-84-3	-	-	No data		24.207	1732168	Batilol	544-62-7	-	-	No data		24.212	1790398	Batilol	544-62-7	-	-	No data
24.2839	3.75536e+08	Naphthalene	91-20-3	-	-	Pungent, dry, tar		24.3031	1.71058e+08	Naphthalene	91-20-3	-	-	Pungent, dry, tar		24.37	2396690	Naphthalene	91-20-3	Weak	Bread, wood	Pungent, dry, tar		24.365	7808736	Naphthalene	91-20-3	Strong	Dry, limescale, mineral	Pungent, dry, tar
24.3295	3.86528e+08	Eucarvone	503-93-5	Medium	Unpleasant	Mint		24.337	173682546	Eucarvone	503-93-5	Medium	Fecal	Mint		-	-	-	-	-	-	-		-	-	-	-	-	-	-
24.4014	2.09754e+08	L-Verbenone	1196-01-6	-	-	Spice, mint, camphor		-	-	-	-	-	-	-		24.472	980652	L-Verbenone	1196-01-6	Medium	Flowers, wax	Spice, mint, camphor		24.467	4512662	L-Verbenone	1196-01-6	-	-	Spice, mint, camphor
24.5675	6.5536e+07	2,4-Dimethylbenzaldehyde	15764-16-6	Weak	Rubber, plastic	Naphthalene, cherry, almond, spice		24.6	4.21397e+07	2,4-Dimethylbenzaldehyde	15764-16-6	Weak	Herbal, grass	Naphthalene, cherry, almond, spice		24.596	569297	2-Methyleicosane	1560-84-5	-	-	-		24.581	2065187	2-Methyleicosane	1560-84-5	-	-	-
24.8105	5.9171e+07	Carvone	99-49-0	Weak	Wood, bark	Mint, licorice		24.7725	3.96837e+07	Carvone	99-49-0	Weak	Burnt bark, wood	Mint, licorice		24.842	7165778	Not identified	-	Weak	Rosemary, meat seasoning	-		24.84	-	-	-	Medium	Incense, grass	-
25.031	15323014	Isobornyl acetate	125-12-2	Weak	Rubber, plastic	Balsamic, camphor, wood, sweet		25.039	18008708	Isobornyl acetate	125-12-2	Weak	Herbal, grass	Balsamic, camphor, wood, sweet		-	-	-	-	Weak	Blood, salty water	-		-	-	-	-	-	-	-
-	-	-	-	-	-	-		25.1102	2.55404e+08	Tetradecane	629-59-4	-	-	Smooth, wax		25.136	1035134	Tetradecane	629-59-4	-	-	Smooth, wax		25.137	9287158	Tetradecane	629-59-4	-	-	Smooth, wax
-	-	-	-	-	-	-		-	-	-	-	-	-	-		25.329	589807	d-Verbenone	18309-32-5	-	-	No data		25.323	1841761	d-Verbenone	18309-32-5	Weak	Sweet	No data
25.483	5.35145e+07	5-Methyl-1,2,3,4-tetrahydronaphthalene	2809-64-5	Weak	Herbal, grass	No data		25.427	3.76443e+07	5-Methyl-1,2,3,4-tetrahydronaphthalene	2809-64-5	Weak	Floral	No data		-	-	-	-	-	-	-		25.425	1427771	Not identified	-	-	Green, spice, herbal	-
25.7595	8.16272e+07	Benzothiazole	95-16-9	Weak	Floral	No data		25.7795	5.54648e+07	Benzothiazole	95-16-9	-	-	No data		25.885	1223935	Ocimene	10067-29-5	Weak	Anise, sweet, minty	No data		25.873	1298299	Caryophyllene	87-44-5	Medium	Sweet, spice, cinnamon	Sweet, wood, spice, clove
-	-	-	-	-	-	-		25.974	2.73853e+07	(Z)-3-Phenylacrylaldehyde	57194-69-1	Weak	Wood, bark	Spicy		26.028	1639984	Not identified	-	Weak	Medicine, cough syrup	-		-	-	-	-	-	-	-
26.0371	2.47392e+08	(E)-Cinnamaldehyde	14371-10-9	Medium	Herbal, grass	Sweet, spice, cinnamon, warm		26.0568	1.23647e+08	(E)-Cinnamaldehyde	14371-10-9	-	-	Sweet, spice, cinnamon, warm		26.121	2089803	(E)-Cinnamaldehyde	14371-10-9	Weak	Powder, flour	Sweet, spice, cinnamon, warm		26.115	2855280	(E)-Cinnamaldehyde	14371-10-9	-	-	Sweet, spice, cinnamon, warm
26.1515	2.67411e+08	α-Terpinyl acetate	80-26-2	Weak	Soap	Herbal, bergamot, lavender, citrus		26.0855	142499184	α-Terpinyl acetate	80-26-2	Weak	Herbal, grass	Herbal, bergamot, lavender, citrus		26.206	1517540	α-Terpinyl acetate	80-26-2	-	-	Herbal, bergamot, lavender, citrus		26.207	2798338	α-Terpinyl acetate	80-26-2	-	-	Herbal, bergamot, lavender, citrus
26.24	1.08383e+08	2,6,10-Trimethyltridecane	3891-99-4	Weak	Wood, bark	No data		26.27	6.49749e+07	2,6,10-Trimethyltridecane	3891-99-4	Weak	Medicinal	No data		26.339	1354533	2,6,10-Trimethyltetradecane	14905-56-7	-	-	No data		26.334	2122402	Heptacosane	593-49-7	-	-	No data
-	-	-	-	-	-	-		-	-	-	-	-	-	-		26.46	2946856	Not identified	-	Medium	Cinnamon, sweat, flour, pleasant	-		26.446	1792898	1-Chloroeicosane	42217-02-7	-	-	-
26.6545	3.92962e+08	1,3-Pentanediol, 2,2,4-trimethyl-,1-isobutyrate	25265-77-4	Weak	Wood, bark	No data		26.659	199917292	1,3-Pentanediol, 2,2,4-trimethyl-,1-isobutyrate	25265-77-4	Weak	Earth	No data		26.795	3842722	2-Methylnaphthalene?	3856-25-5	Weak	Plastic	Wood, spice		26.789	5014294	2-Methylnaphthalene	3856-25-5	Medium	Wax, plastic	Wood, spice
26.746	319000000	3-Hydroxy-2,2,4-trimethylpentyl isobutyrate	77-68-9	Weak	Wood, bark	No data		-	-	-	-	-	-	-		26.877	4471046	Isoledene	95910-36-4	-	-	No data		26.873	4928838	Isoledene	95910-36-4	-	-	No data
-	-	-	-	-		-		27.069	9.81759e+06	Ethyl iso allocholate	101230-69-7	Weak	Rubber, plastic	-		27.19	6198711	L-Verbenone	1196-01-6	Medium	Stale, humid, old house	Spice, mint, camphor		27.187	5510136	L-Verbenone	1196-01-6	Medium	Pinene, stale water, graveyard	Spice, mint, camphor
-	-	-	-	-	-	-		-	-	-	-	-	-	-		27.401	6503228	Pentadecane	629-62-9	Weak	Mint	Wax		27.396	10483719	Pentadecane	629-62-9	Weak	Wax	Wax
28.6915	2.0018e+08	Longifolene	475-20-7	Weak	Floral	Sweet, wood, rose, medicinal		28.736	3.09543e+07	Longifolene	475-20-7	Weak	Medicinal	Sweet, wood, rose, medicinal		28.85	1256255	Longifolene	475-20-7	Weak	Resin, citrus, cedar oil	Sweet, wood, rose, medicinal		28.853	7013102	Longifolene	475-20-7	Medium	Sweet, fruit (peach or apricot)	Sweet, wood, rose, medicinal
-	-	-	-	-	-	-		-	-	-	-	-	-	-		30.073	6977715	γ-Muurolene	30021-74-0	Weak	Mint, eucalyptus, mint candy	Herb, spice, wood		30.07	5718858	γ-Muurolene	30021-74-0	-	-	Herb, spice, wood
30.207	282733521	Hexadecane	544-76-3	Strong	Vanilla, chocolate	No data		30.2525	328880594	Hexadecane	544-76-3	Medium	Vanilla, chocolate	No data		30.23	10172205	Hexadecane	544-76-3	Weak	Handcream, floral, custard	No data		30.229	8930855	Hexadecane	544-76-3	Medium	Sweet dough, spice	No data
30.3755	21709478	2,6-Dimethylnaphthalene	581-42-0	Weak	Wood, bark	Sweet, anise, honey		30.371	1.29695e+07	2,6-Dimethylnaphthalene	581-42-0	Weak	Wood, bark	Sweet, anise, honey		-	-	-	-	-	-	-		30.509	984630	2,6-Dimethylnaphthalene	581-42-0	Weak	Church, damp	Sweet, anise, honey
-	-	-	-	-	-	-		-	-	-	-	-	-	-		30.76	4685993	α-Muurolene	10208-80-7	Weak	Blood, cold	Wood		30.747	15538138	α-Muurolene	10208-80-7	-	-	Wood
-	-	-	-	-	-	-		-	-	-	-	-	-	-		31.642	1670205	Cedrene	11028-42-5	-	-	Cedarwood, wood		31.632	5735371	Cedrene	11028-42-5	-	-	Cedarwood, wood
-	-	-	-	-	-	-		-	-	-	-	-	-	-		32.59	-	-	-	Weak	Jasmine	-		32.643	-	-	-	Weak	Grass	-
33.4555	53741990	Octyl ether	629-82-3	Weak	Wood, bark	No data		33.493	41554311	Octyl ether	629-82-3	Weak	Floral	No data		33.345	-	-	-	Weak	Wood, dry	-		-	-	-	-	-	-	-
-	-	-	-	-	-	-		-	-	-	-	-	-	-		33.913	2897825	Heptacosane	81-57-6	-	-	No data		33.907	3455514	Heptacosane	593-49-7	-	-	No data
-	-	-	-	-	-	-		-	-	-	-	-	-	-		34.455	-	-	-	Medium	Wood, wooden pencil	-		34.536	-	-	-	Weak	Wax	-
-	-	-	-	-	-	-		-	-	-	-	-	-	-		36.928	1632574	Diethylphthalate	84-66-2	-	-	No data		36.911	3774083	Diethylphthalate	84-66-2	-	-	No data
-	-	-	-	-	-	-		-	-	-	-	-	-	-		38.792	1692059	Eicosane	112-95-8	-	-	-		38.811	1700953	Heptacosane	593-49-7	Weak	Wax	No data

## Sheet: M7
M7_1								M7_2								M7_3								M7_4
Retention time (min)	Area	Compound	CAS	Intensity	Aroma	Literature descriptors		Retention time (min)	Area	Compound	CAS	Intensity	Aroma	Literature descriptors		Retention time (min)	Area	Compound	CAS	Intensity	Aroma	Literature descriptors		Retention time (min)	Area	Compound	CAS	Intensity	Aroma	Literature descriptors
-	-	-	-	-	-	-		-	-	-	-	-	-	-		6.969	572390	2-Butanol	78-92-2	-	-	Sweet, fruit (apricot)		6.962	880141	2-Butanol	78-92-2	Weak	Wooden pencil, wheat	Sweet, fruit (apricot)			PL
9.9513	617000000	Hexane	110-54-3	-	-	No data		9.9574	5.19425e+08	Hexane	110-54-3	-	-	No data		8.113	2662681	Formic acid	64-18-6	-	-	Pungent, acidic, fruit, bread		8.171	2578447	Formic acid	64-18-6	-	-	Pungent, acidic, fruit, bread			PL
10.1675	1.29521e+08	Acetic acid	64-19-7	Medium	Burnt rubber, plastic	Vinegar, sharp, sour		10.255	7479250	Acetic acid	64-19-7	Medium	Acid	Vinegar, sharp, sour		9.374	521053	Acetic acid	64-19-7	-	-	Vinegar, sharp, sour		9.421	412069	Acetic acid	64-19-7	-	-	Vinegar, sharp, sour			SI
-	-	-	-	-	-	-		-	-	-	-	-	-	-		9.986	20097675	Methoxy acetic acid	625-45-6	-	-	No data		9.947	11888060	Acetic acid	64-19-7	Weak	Stale water, graveyard	Vinegar, sharp, sour			SI
10.793	2.0023e+08	2,3-Butanedione	431-03-8	Weak	Acidic	Sweet, creamy, butter, pungent		10.787	297472607	2,3-Butanedione	431-03-8	Medium	Butter	Sweet, creamy, butter, pungent		-	-	-	-	-	-	-		10.583	-	-	-	Weak	Pungent, floral	-			Similar or higher intensity in the blank, and lab contaminants
10.8253	-	-	-	Medium	Cheese	-		10.9006	-	-	-	Medium	Burnt rubber, plastic	-		12.082	756241	Propanoic acid	79-09-4	-	-	Pungent, acidic, vinegar, dairy (cheese)		12.088	481412	Propanoic acid	79-09-4	Weak	Sweet	Pungent, acidic, vinegar, dairy (cheese)
11.188	3039269340	Ammonium acetate	631-61-8	Medium	Fat, oil	No data		11.3045	7861635945	Acetic acid	64-19-7	Medium	Cheese	Vinegar, sharp, sour		12.849	86102	Acetone	67-64-1	-	-	Solvent, ethereal, apple, pear		-	-	-	-	-	-	-
11.4041	231000000	2-Methylhexane	591-76-4	-	-	No data		11.4096	209000000	2-Methylhexane	591-76-4	-	-	No data		-	-	-	-	-	-	-		-	-	-	-	-	-	-
11.6561	245000000	3-Methylhexane	589-34-4	-	-	No data		11.6696	227000000	3-Methylhexane	589-34-4	-	-	No data		-	-	-	-	-	-	-		-	-	-	-	-	-	-
12.1608	1060000000	Heptane	142-82-5	-	-	Sweet, ethereal		12.1709	940000000	Heptane	142-82-5	-	-	Sweet, ethereal		-	-	-	-	-	-	-		-	-	-	-	-	-	-
12.35	6.92912e+07	Heptyl formate	112-23-2	Weak	Fat, oil	Green, wax, floral, herbal		12.364	573437164	Heptyl formate	112-23-2	Weak	Cheese	Green, wax, floral, herbal		-	-	-	-	-	-	-		-	-	-	-	-	-	-
13.154	3.75613e+07	1-Hydroxy-2-propanone	116-09-6	Weak	Artificial	Pungent, sweet, caramel, ethereal		13.187	19466093	1-Hydroxy-2-propanone	116-09-6	Medium	Solvent	Pungent, sweet, caramel, ethereal		-	-	-	-	-	-	-		-	-	-	-	-	-	-
13.239	6.67707e+08	Pentanal	110-62-3	Medium	Burnt rubber, plastic	Fermented, bread, fruit (berry), nut		13.304	307123136	Pentanal	110-62-3	Medium	Cheese	Fermented, bread, fruit (berry), nut		12.974	39373	Pentanal	110-62-3	-	-	Fermented, bread, fruit (berry), nut		-	-	-	-	-	-	-
13.359	2.83711e+08	Methylcyclohexane	108-87-2	-	-	No data		-	-	-	-	-	-	-		13.337	126174	Isobutyric acid	79-31-2	-	-	Acidic, dairy (cheese, butter), creamy		-	-	-	-	-	-	-
13.5644	4.17657e+08	2-Methylheptane	592-27-8	-	-	No data		13.5754	378000000	2-Methylheptane	592-27-8	-	-	No data		13.668	-	-	-	Weak	Wax, manure	-		13.907	174528	Formamide	75-12-7	-	-	Ammonia-like
13.7968	4.65017e+08	3-Methylheptane	589-81-1	-	-	No data		13.7959	399000000	3-Methylheptane	589-81-1	-	-	No data		-	-	-	-	-	-	-		-	-	-	-	-	-	-
14.1685	3.64911e+08	sec-Butyl acetate	105-46-4	-	-	Solvent, fruit (banana)		14.1723	594000000	sec-Butyl acetate	105-46-4	-	-	Solvent, fruit (banana)		-	-	-	-	-	-	-		-	-	-	-	-	-	-
14.3345	6.88971e+08	Octane	111-65-9	-	-	Gasoline		14.3327	590000000	Octane	111-65-9	-	-	Gasoline		-	-	-	-	-	-	-		-	-	-	-	-	-	-
14.4325	3.61101e+09	Butyric acid	107-92-6	Medium	Cheese	Vomit, dairy (cheese), sharp, rancid		14.404	563089861	Butyric acid	107-92-6	Strong	Cheese	Vomit, dairy (cheese), sharp, rancid		14.065	916608	Butyric acid	107-92-6	-	-	Vomit, dairy (cheese), sharp, rancid		14.119	492626	Butyric acid	107-92-6	-	-	Vomit, dairy (cheese), sharp, rancid
14.4753	3.3946e+09	1-Pentanol	71-41-0	Weak	Fecal	Sweet, balsamic, fruit, fermented		14.4755	2.43558e+09	1-Pentanol	71-41-0	Weak	Fecal	Sweet, balsamic, fruit, fermented		14.249	2344438	1-Pentanol	71-41-0	-	-	Sweet, balsamic, fruit, fermented		14.26	925993	1-Pentanol	71-41-0	-	-	Sweet, balsamic, fruit, fermented
14.9242	2120000000	Toluene	108-88-3	Medium	Burnt rubber, plastic	Sweet, paint		14.9332	1820000000	Toluene	108-88-3	Strong	Burnt rubber, plastic	Sweet, paint		-	-	-	-	-	-	-		-	-	-	-	-	-	-
15.4225	3540000000	Hexanal	66-25-1	Strong	Herbal, grass	Fresh, grass, fruit, wood		15.4221	2250000000	Hexanal	66-25-1	Medium	Herbal, grass	Fresh, grass, fruit, wood		15.26	1039761	Hexanal	66-25-1	Medium	Butyric acid, vomit	Fresh, grass, fruit, wood		15.272	1008609	Hexanal	66-25-1	Weak	Sweat, dirty, stale water	Fresh, grass, fruit, wood
15.507	1.72171e+08	Isovaleric acid	503-74-2	Weak	Fecal	Dairy (cheese), acidic, sour, pungent		15.4995	2130499029	Isovaleric acid	503-74-2	Strong	Cheese	Dairy (cheese), acidic, sour, pungent		-	-	-	-	-	-	-		-	-	-	-	-	-	-
15.6316	155000000	4-Methyloctane	2216-34-4	-	-	No data		15.6332	210000000	4-Methyloctane	2216-34-4	-	-	No data		-	-	-	-	-	-	-		-	-	-	-	-	-	-
15.911	2.0471e+07	trans-1,2-Cyclopentanediol	5057-99-8	Weak	Nut	No data		15.9985	14946015	trans-1,2-Cyclopentanediol	5057-99-8	Medium	Herbal, grass	No data		-	-	-	-	-	-	-		-	-	-	-	-	-	-
16.086	2.0471e+07	N,N-Dimethylformamide	68-12-2	Weak	Burnt bark, wood	No data		16.037	43751994	N,N-Dimethylformamide	68-12-2	Weak	Garlic, onion	No data		15.952	190849	N,N-Dimethylformamide	68-12-2	-	-	No data		-	-	-	-	-	-	-
16.3442	2.57346e+08	Nonane	111-84-2	-	-	Gasoline		16.3514	273000000	Nonane	111-84-2	-	-	Gasoline		-	-	-	-	-	-	-		-	-	-	-	-	-	-
16.4382	1.28106e+08	Pentanoic acid	109-52-4	-	-	Sick, putrid, sweet, rancid		-	-	-	-	-	-	-		16.228	1538877	Pentanoic acid	109-52-4	-	-	Sick, putrid, sweet, rancid		16.24	1997972	Pentanoic acid	109-52-4	-	-	Sick, putrid, sweet, rancid
16.5391	1.49103e+08	Hexyl formate	629-33-4	-	-	Apple, unripe plum, banana, sweet		16.5407	126000000	Hexyl formate	629-33-4	-	-	Apple, unripe plum, banana, sweet		-	-	-	-	-	-	-		-	-	-	-	-	-	-
16.9637	3.39897e+09	Furfural	98-01-1	-	-	Sweet, wood, almond, bread		16.9621	2680000000	Furfural	98-01-1	-	-	Sweet, wood, almond, bread		16.853	3412565	Furfural	98-01-1	-	-	Sweet, wood, almond, bread		16.855	1198939	Furfural	98-01-1	-	-	Sweet, wood, almond, bread
17.0308	1.49774e+09	o-Xylene	95-47-6	Weak	Herbal, grass	Geranium		17.0378	2.44595e+09	o-Xylene	95-47-6	Medium	Herbal, grass	Geranium		16.917	530085	o-Xylene	95-47-6	-	-	Geranium		-	-	-	-	-	-	-
17.1679	393000000	2-Heptanone	110-43-0	-	-	Fruit, spice, sweet, wood		17.1791	2.13222e+08	2-Heptanone	110-43-0	-	-	Fruit, spice, sweet, wood		-	-	-	-	-	-	-		17.239	864482	Not identified	-	-	-	-
17.3324	150000000	Amyl acetate	628-63-7	-	-	Ethereal, fruit, banana, apple		17.3387	7.63418e+07	Amyl acetate	628-63-7	-	-	Ethereal, fruit, banana, apple		-	-	-	-	-	-	-		-	-	-	-	-	-	-
17.4143	415000000	Heptanal	111-1-7	-	-	Fresh, fat, green, herbal		17.4186	3.10689e+08	Heptanal	111-1-7	-	-	Fresh, fat, green, herbal		17.332	267544	Heptanal	111-71-7	-	-	Fresh, fat, green, herbal		17.334	297818	Heptanal	111-71-7	-	-	Fresh, fat, green, herbal
17.5229	2.89224e+08	β-Butoxyethanol	111-76-2	Medium	Wax	No data		17.5303	321000000	β-Butoxyethanol	111-76-2	Strong	Wax	No data		-	-	-	-	-	-	-		-	-	-	-	-	-	-
17.6819	668000000	p-Xylene	106-42-3	-	-	No data		17.6918	654000000	p-Xylene	106-42-3	-	-	No data		17.614	264367	p-Xylene	106-42-3	-	-	No data		17.611	172069	p-Xylene	106-42-3	-	-	No data
17.9903	8930000000	α-Pinene	80-56-8	Weak	Vanilla, chocolate	Fresh, camphor, sweet, pine		17.9896	7130000000	α-Pinene	80-56-8	Strong	Vanilla, chocolate	Fresh, camphor, sweet, pine		17.9	13776803	α-Pinene	80-56-8	Weak	Old bread, toast	Fresh, camphor, sweet, pine		17.901	94325	α-Pinene	80-56-8	Weak	Resin, wax	Fresh, camphor, sweet, pine
17.9959	109368	α-Thujene	2867-05-2	-	-	Wood, green, herbal		17.9959	127843	α-Thujene	2867-05-2	-	-	Wood, green, herbal		-	-	-	-	-	-	-		-	-	-	-	-	-	-
18.2097	2.82595e+08	Decane	124-18-5	-	-	No data		18.2125	5.17379e+08	Decane	124-18-5	-	-	No data		-	-	-	-	-	-	-		-	-	-	-	-	-	-
18.387	2.0471e+07	Hexanoic acid	142-62-1	Medium	Unpleasant	Sour, fat, dairy (cheese), sweat		18.3759	6.04944e+08	Hexanoic acid	142-62-1	Weak	Fecal	Sour, fat, dairy (cheese), sweat		18.187	2847275	Hexanoic acid	142-62-1	-	-	Sour, fat, dairy (cheese), sweat		18.201	7551582	Hexanoic acid	142-62-1	-	-	Sour, fat, dairy (cheese), sweat
18.4508	1.97936e+08	1-Heptanol	111-70-6	-	-	Mold, green, sweet, pungent		18.46	1.53379e+08	1-Heptanol	111-70-6	-	-	Mold, green, sweet, pungent		18.404	1014157	1-Heptanol	111-70-6	Medium	Popcorn, toast	Mold, green, sweet, pungent		18.406	4592195	1-Heptanol	111-70-6	-	-	Mold, green, sweet, pungent
18.6501	1.11004e+08	β-Myrcene	123-35-3	-	-	Pepper, terpenic, spice, balsamic		18.652	6.72381e+08	β-Myrcene	123-35-3	-	-	Pepper, terpenic, spice, balsamic		18.586	756169	Nonadienol	76649-25-7	-	-	Fresh, green, fatty, mushroom		18.579	1112304	Geranyl propionate	105-90-8	-	-	Floral, fresh, wax, fruit
18.822	4.11846e+08	m-Ethyltoluene	620-14-4	-	-	No data		18.8261	3.68415e+08	m-Ethyltoluene	620-14-4	-	-	No data		-	-	-	-	-	-	-		-	-	-	-	-	-	-
18.9573	8.62627e+08	2-Pentylfuran	3777-69-3	Medium	Mushroom	Green, earth, vegetable, metallic		18.9283	1.93334e+08	2-Pentylfuran	3777-69-3	Medium	Mushroom	Green, earth, vegetable, metallic		-	-	-	-	-	-	-		-	-	-	-	-	-	-
19.0926	2.56559e+09	β-Pinene	127-91-3	-	-	dry, wood, fresh, pine, hay, green, resin		19.1007	2.0954e+09	β-Pinene	127-91-3	-	-	dry, wood, fresh, pine, hay, green, resin		19.053	2017905	β-Pinene	127-91-3	-	-	Pine, resin, turpentine		19.055	752522	β-Pinene	127-91-3	Medium	Mushroom, soup, sweet, creamy	Pine, resin, turpentine
19.2634	7.22557e+08	Octanal	124-13-0	Strong	Wax	Wax, citrus, green, fat		19.2672	6.53594e+08	Octanal	124-13-0	Strong	Wax	Wax, citrus, green, fat		19.228	1058205	Octanal	124-13-0	-	-	Wax, citrus, green, fat		19.227	1610172	Octanal	124-13-0	Weak	Resin, pitch	Wax, citrus, green, fat
-	-	-	-	-	-	-		-	-	-	-	-	-	-		19.308	3477581	Phenol	108-95-2	-	-	Phenolic, plastic, rubber		19.306	1607214	Phenol	108-95-2	Strong	Linalool	Phenolic, plastic, rubber
19.343	3.38564e+08	2(5H)-Furanone	497-23-4	-	-	Butter		19.3283	3.82607e+08	2(5H)-Furanone	497-23-4	-	-	Butter		-	-	-	-	-	-	-		-	-	-	-	-	-	-
19.5279	1.01042e+10	3-Carene	13466-78-9	Medium	Herbal, grass	Sweet, citrus, terpenic, fir needle		19.571	7.26463e+09	3-Carene	13466-78-9	Medium	Burnt candle	Sweet, citrus, terpenic, fir needle		19.469	17001381	3-Carene	13466-78-9	-	-	Sweet, citrus, terpenic, fir needle		19.48	2854662	3-Carene	13466-78-9	-	-	Sweet, citrus, terpenic, fir needle
19.5777	784003	Si compound from the column	-	-	-	No data		19.5883	2.69669e+08	Si compound from the column	-	-	-	No data		-	-	-	-	-	-	-		-	-	-	-	-	-	-
19.6991	1.4022e+09	Benzaldehyde	100-52-7	Medium	Burnt rubber, plastic	Sweet, almond, cherry, sharp		19.7005	1.10046e+09	Benzaldehyde	100-52-7	Weak	Solvent	Sweet, almond, cherry, sharp		19.676	1071788	Benzaldehyde	100-52-7	Weak	Floral	Sweet, almond, cherry, sharp		19.679	16364082	Benzaldehyde	100-52-7	-	-	Sweet, almond, cherry, sharp
19.8021	3.12984e+09	D-Limonene	5989-27-5	-	-	Citrus, fresh, sweet		-	-	-	-	-	-	-		19.78	2121399	D-Limonene	5989-27-5	-	-	Citrus, fresh, sweet		19.784	1085252	D-Limonene	5989-27-5	-	-	Citrus, fresh, sweet
19.9362	9.57868e+08	Cymene (isomer)	-	-	-	No data		19.9187	625000000	Cymene (isomer)	-	-	-	No data		19.896	719383	Cymene isomer	-	-	-	No data		19.905	1626661	Cymene (isomer)	-	-	-	No data
19.9931	3.71139e+08	β-Phellandrene	555-10-2	-	-	Mint, turpentine		19.9936	234000000	β-Phellandrene	555-10-2	-	-	Mint, turpentine		-	-	-	-	-	-	-		-	-	-	-	-	-	-
20.076	3.60528e+07	(E)-3-Octen-2-one	18402-82-9	Medium	Burnt rubber, plastic	No data		20.1165	25774502	(E)-3-Octen-2-one	18402-82-9	Medium	Solvent	No data		-	-	-	-	-	-	-		-	-	-	-	-	-	-
20.2288	2.19551e+08	1-Octanol	111-87-5	-	-	Mushroom, burnt, chemical, metal		-	-	-	-	-	-	-		20.22	708200	1-Octanol	111-87-5	-	-	Mushroom, burnt, chemical, metal		20.222	708289	1-Octanol	111-87-5	-	-	Mushroom, burnt, chemical, metal
20.3837	4.15992e+09	Dichlorobenzene (isomer)	-	-	-	No data		20.3825	2.35413e+09	Dichlorobenzene (isomer)	-	-	-	No data		20.371	3814498	Dichlorobenzene (isomer)	-	-	-	No data		20.372	1753409	Dichlorobenzene (isomer)	-	-	-	No data
20.4421	1.14309e+08	(E)-2-Octenal	2548-87-0	Medium	Fruit	Fresh, fat, green, wax		20.4525	167000000	(E)-2-Octenal	2548-87-0	Strong	Soap	Fresh, fat, green, wax		-	-	-	-	-	-	-		-	-	-	-	-	-	-
20.5261	1.50703e+08	1H-Pyrrole-2-carboxaldehyde	1003-29-8	Weak	Wood, bark	Mold, beef, coffee		20.5379	1.35368e+08	1H-Pyrrole-2-carboxaldehyde	1003-29-8	Weak	Burnt bark, wood	Mold, beef, coffee		20.504	3030771	1H-Pyrrole-2-carboxaldehyde	1003-29-8	-	-	Mold, beef, coffee		20.511	3404049	1H-Pyrrole-2-carboxaldehyde	1003-29-8	Weak	Burnt biscuits	Mold, beef, coffee
20.7134	1.15173e+08	2-Nonanone	821-55-6	-	-	Fresh, sweet, green, earth		20.7216	8.98493e+07	2-Nonanone	821-55-6	-	-	Fresh, sweet, green, earth		20.616	-	-	-	Weak	Mushroom, forest, mold	-		20.647	-	-	-	Weak	Blood, metal	-
-	-	-	-	-	-	-		20.8189	2.87689e+08	Benzyl alcohol	100-51-6	-	-	Flowers, sweet, fruit (cherry), chemical		20.815	2744067	Benzyl alcohol	100-51-6	Weak	Apple, pungent, incense	Flowers, sweet, fruit (cherry), chemical		20.816	515821	Benzyl alcohol	100-51-6	-	-	Flowers, sweet, fruit (cherry), chemical
20.9509	1.36429e+09	Nonanal	124-19-6	Medium	Nut	Wax, fresh, orange peel, fat		20.9581	1.47957e+09	Nonanal	124-19-6	Medium	Wax	Wax, fresh, orange peel, fat		20.951	4025985	Nonanal	124-19-6	Weak		Wax, fresh, orange peel, fat		20.954	8946190	Nonanal	124-19-6	-	-	Wax, fresh, orange peel, fat
21.0447	1.26934e+08	m-Cymenene	1124-20-5	Strong	Burnt candle	No data		21.0572	1.22486e+08	m-Cymenene	1124-20-5	Strong	Wax	No data		21.088	-	-	-	Weak	Stable, manure	-		-	-	-	-	-	-	-
21.166	1.42883e+08	L-Verbenol	473-67-6	Medium	Burnt rubber, plastic	Fresh, pine, balsamic, herbal		21.134	856361999	L-Verbenol	473-67-6	Medium	Medicinal	Fresh, pine, balsamic, herbal		21.368	240573	L-Verbenol	473-67-6	-	-	Fresh, pine, balsamic, herbal		21.396	504492	L-Verbenol	473-67-6	-	-	Fresh, pine, balsamic, herbal
21.2072	4.34056e+08	p-(1-Propenyl)toluene	2698-14-8	Medium	Earth	No data		21.253	3671945	p-(1-Propenyl)toluene	2698-14-8	Weak	Earth	No data		-	-	-	-	-	-	-		-	-	-	-	-	-	-
21.576	3.67838e+08	Dodecane	112-40-3	-	-	Alkane		21.5472	435000000	Dodecane	112-40-3	-	-	Alkane		-	-	-	-	-	-	-		-	-	-	-	-	-	-
21.9155	2.81287e+07	Fenchol	1632-73-1	Weak	Wax	Camphor, pine, wood, sweet		21.8699	1.90354e+08	Fenchol	1632-73-1	Medium	Burnt rubber, plastic	Camphor, pine, wood, sweet		21.874	1529213	Fenchol	1632-73-1	Weak	Bitter, salt, licorice	Camphor, pine, wood, sweet		21.878	854492	Fenchol	1632-73-1 ; 22627-95-8	Strong	Peach, hay, becoming wax and make up	Camphor, pine, wood, sweet
22.102	100141450	5-Methyl-6-heneicosen-11-one	-	Medium	Vanilla, chocolate	-		22.0865	38426647	5-Methyl-6-heneicosen-11-one	-	Weak	Vanilla, chocolate	-		-	-	-	-	-	-	-		-	-	-	-	-	-	-
22.157	8.15288e+07	Campholenal	4501-58-0	Weak	Wax	Green, wood, amber, spicy		22.163	143995673	Campholenal	4501-58-0	Medium	Wood, bark	Green, wood, amber, spicy		22.099	434470	Campholenal	4501-58-0	Weak	Licorice, stable, blood	Green, wood, amber, spicy		-	-	-	-	-	-	-
22.174	4.42479e+07	cis-p-Mentha-1(7),8-dien-2-ol	22626-43-3	Medium	Wax	No data		22.2106	2.35268e+08	Si compound from the column	-	Weak	Herbal, grass	No data		22.161	-	-	-	Strong	Salty, becoming old flowers	-		-	-	-	-	Strong	Wax, make up	-
-	-	-	-	-	-	-		-	-	-	-	-	-	-		22.398	766750	2-Decanone	693-54-9	-	-	Floral, orange, fat, peach		22.4	3744006	2-Decanone	693-54-9	Medium	Floral, herbal	Floral, orange, fat, peach
22.6303	3.76004e+08	Decanal	112-31-2	-	-	Sweet, wax, citrus, floral		22.6553	481000000	Decanal	112-31-2	-	-	Sweet, wax, citrus, floral		22.667	5312418	Decanal	112-31-2	-	-	Sweet, wax, citrus, floral		22.67	2196159	Decanal	112-31-2	Medium	Herbal, cut grass, spice	Sweet, wax, citrus, floral
				-								-								-								Weak	Incense, sweet, church
22.87	26823625	Benzyl acetate	140-11-4	Medium	Solvent	Sweet, floral (jasmin, lily, muguet), fruit, fresh		22.863	38547435	Benzyl acetate	140-11-4	Medium	Medicinal	Sweet, floral (jasmin, lily, muguet), fruit, fresh		22.836	-	-	-	Weak	Old, old house, mold	-		-	-	-	-	-	-	-
-	-	-	-	-	-	-		-	-	-	-	-	-	-		23.007	894178	4-Terpinenol	20126-76-5	-	-	Pepper, wood, mold, sweet		23.005	12862797	4-Terpinenol	20126-76-5	-	-	Pepper, wood, mold, sweet
-	-	-	-	-	-	-		-	-	-	-	-	-	-		23.153	1287560	Isoborneol	124-76-5	Medium	Salty water, old	Balsamic, camphor, herbal, wood		-	-	-	-	-	-	-
23.2126	1.88065e+08	α-Terpineol	98-55-5	-	-	Lilac, floral, terpenic		23.2315	2.61683e+08	α-Terpineol	98-55-5	-	-	Lilac, floral, terpenic		-	-	-	-	-	-	-		-	-	-	-	-	-	-
-	-	-	-	-	-	-		-	-	-	-	-	-	-		23.242	4060107	NA	-	-	-	-		23.244	5026430	Borneol	507-70-0	Medium	Plastic, wax, fat	Pine, wood, camphor, balsamic
-	-	-	-	-	-	-		-	-	-	-	-	-	-		23.48	942208	Cumic aldehyde	122-03-2	Weak	Wet, cinnamon	Spice, cuminseed, green, herbal		23.493	4000466	Cumic aldehyde	122-03-2	-	-	Spice, cuminseed, green, herbal
23.4412	1.18947e+08	Anethole	4180-23-8	-	-	Sweet, anise, licorice, medicinal		23.453	1.35067e+08	Anethole	4180-23-8	-	-	Sweet, anise, licorice, medicinal		23.571	-	-	-	Weak	Licorice, bitter, sour	-		-	-	-	-	-	-	-
-	-	-	-	-	-	-		-	-	-	-	-	-	-		23.666	-	-	-	Weak	Medicinal	-		23.806	-	-	-	Weak	Old, plastic, oily, wax	-
24.3218	6.65045e+08	Naphthalene	91-20-3	-	-	Pungent, dry, tar		24.3283	4.64392e+08	Naphthalene	91-20-3	Medium	Medicinal	Pungent, dry, tar		24.36	2360487	Naphthalene	91-20-3	-	-	Pungent, dry, tar		24.359	2253002	Not identified	-	-	-	-
-	-	-	-	-	-	-		-	-	-	-	-	-	-		24.473	1195818	D-Verbenone	18309-32-5	-	-	No data		24.472	4347715	D-Verbenone	18309-32-5	-	-	No data
24.604	1.75562e+07	Hexadecane	544-76-3	Medium	Medicinal	No data		-	-	-	-	-	-	-		24.584	546934	Hexadecane	544-76-3	-	-	No data		24.505	-	-	-	Weak	Burnt rubber	-
24.722	2.48477e+07	Carvone	99-49-0	Weak	Wax	Mint, licorice		24.751	18785245	Carvone	99-49-0	Weak	Soap	Mint, licorice		24.842	-	-	-	Weak	Pencil sharpenings, wood	-		24.807	-	-	-	Weak	Green, old grass	-
24.983	24847719	Ethyl iso-allocholate	101230-69-7	Medium	Burnt candle	No data		24.994	3306748	Ethyl iso-allocholate	101230-69-7	Weak	Burnt rubber, plastic	No data		-	-	-	-	-	-	-		-	-	-	-	-	-	-
25.1298	2.08144e+08	Tetradecane	629-59-4	-	-	Smooth, wax		25.1399	2.56573e+08	Tetradecane	629-59-4	-	-	Smooth, wax		25.13	3699845	Tetradecane	629-59-4	-	-	Smooth, wax		25.141	4936332	Tetradecane	629-59-4	Weak	Burnt wood	Smooth, wax
25.817	16912202	α-Caryophyllene	6753-98-6	Weak	Sweet	Wood		25.782	29757468	α-Caryophyllene	6753-98-6	Weak	Wax	Wood		25.836	-	-	-	Medium	Anise candy	-		25.796	-	-	-	Weak	Wax, floral	-
-	-	-	-	-	-	-		26.0872	8.23251e+07	Cinnamaldehyde	104-55-2	-	-	Sweet, spice, cinnamon, warm		-	-	-	-	-	-	-		-	-	-	-			-
26.097	4.12458e+07	(E)-Cinnamaldehyde	14371-10-9	Weak	Herbal, grass	Sweet, spice, cinnamon, warm		26.139	15843677	(E)-Cinnamaldehyde	14371-10-9	Weak	Solvent	Sweet, spice, cinnamon, warm		26.118	638023	(E)-Cinnamaldehyde	14371-10-9	Weak	Wood, pungent	Sweet, spice, cinnamon, warm		26.12	1011458	(E)-Cinnamaldehyde	14371-10-9			Sweet, spice, cinnamon, warm
-	-	-	-	-	-	-		-	-	-	-	-	-	-		26.336	794378	Heptacosane	593-49-7	Weak	Mineral, bitter, wood, wooden pencil	No data		26.347	1263079	Heptacosane	593-49-7	-	-	No data
-	-	-	-	-	-	-		-	-	-	-	-	-	-		26.619	838324	Cedrene	11028-42-5	-	-	Cedarwood, wood		26.625	2433161	Cedrene	11028-42-5	-	-	Cedarwood, wood
26.696	122128562	2-Methylnaphthalene	91-57-6	Weak	Artificial	Sweet, floral, wood		26.6935	95353426	2-Methylnaphthalene	91-57-6	Medium	Fat, oil	Sweet, floral, wood		26.782	1138093	2-Methylnaphthalene	91-57-6	-	-	Sweet, floral, wood		26.783	1406996	2-Methylnaphthalene	91-57-6	Weak	Wax	Sweet, floral, wood
27.08	2.41156e+07	β-Elemene	33880-83-0	Medium	Mold	Herbal, wax, fresh		27.085	8620116	β-Elemene	33880-83-0	Strong	Mold	Herbal, wax, fresh		27.197	993274	Not identified	-	-	-	-		27.193	3533829	Not identified	-	Weak	Stale water, pinene, old flowers	-
27.16	5.37728e+07	Trideacetylepoxyboetirane A	no cas	Weak	Wood, bark	No data		27.245	114909824	Trideacetylepoxyboetirane A	no cas	Medium	Burnt rubber, plastic	No data		-	-	-	-	-	-	-		-	-	-	-	-	-	-
27.4086	3.31887e+08	Pentadecane	629-62-9	-	-	Wax		-	-	-	-	-	-	-		27.389	3619560	Pentadecane	629-62-9	-	-	Wax		27.401	3690747	Pentadecane	629-62-9	-	-	Wax
28.7432	3.28846e+08	α-Cedrene	469-61-4	-	-	Wood, cedar, sweet, fresh		-	-	-	-	-	-	-		28.759	11918758	α-Cedrene	469-61-4	Strong	Peach tea	Wood, cedar, sweet, fresh		28.76	2029809	α-Cedrene	469-61-4	Medium	Fruit, sweet, floral	Wood, cedar, sweet, fresh
-	-	-	-	-	-	-		-	-	-	-	-	-	-		29.293	1292417	Cedrene	11028-42-5	Weak	Medicinal	Cedarwood, wood		-	-	-	-	-	-	-
-	-	-	-	-	-	-		-	-	-	-	-	-	-		29.517	2127697	Thujapsen	470-40-6	-	-	No data		29.519	3155240	Di-epi-a-cedrene	50894-66-1	-	-	No data
29.7445	5.67889e+07	2,7-Dimethylnaphthalene	582-16-1	Weak	Earth	No data		29.625	132268	2,7-Dimethylnaphthalene	582-16-1	Weak	Wood, bark	No data		29.702	541048	1,3-Dimethylnaphthalene	575-41-7	Weak	No description recorded	Aromatic		29.705	2371730	2,7-Dimethylnaphthalene	582-16-1	Weak	Green, grass	No data
-	-	-	-	-	-	-		-	-	-	-	-	-	-		30.062	2340950	y-Muurolene	30021-74-0	-	-	Herb, spice, wood		30.07	7904488	y-Muurolene	30021-74-0	-	-	No data
30.2895	3.06829e+08	Hexadecane	544-76-3	Medium	Sweet	No data		30.24	93287	Hexadecane	544-76-3	Medium	Vanilla, chocolate	No data		30.225	3945493	Heptacosane	593-49-7	-	-	No data		30.234	-	-	-	Medium	Sweet, dough, spice, cinnamon	No data
-	-	-	-	-	-	-		-	-	-	-	-	-	-		30.752	5123786	α-Muurolene	10208-80-7	-	-	Wood		30.753	1092674	γ-Muurolene	30021-74-0	Medium	Fragrant, balsamic, pungent, wood	Herb, spice, wood
-	-	-	-	-	-	-		-	-	-	-	-	-	-		31.639	2730318	β-Guaiene	53111-25-4	Weak	Salty	No data		31.639	2156294	β-Guaiene	53111-25-4	-	-	No data
-	-	-	-	-	-	-		-	-	-	-	-	-	-		32.432	4774954	Cuparene	16982-00-6	Weak	Peach tea	No data		32.429	719196	Cuparene	16982-00-6	-	-	No data
-	-	-	-	-	-	-		-	-	-	-	-	-	-		32.885	-	-	-	Weak	Aromatic, acid, wooden pencil, wax	-		33.116	3363590	β-Cedrene	546-28-1	-	-	Cedarwood, wood
-	-	-	-	-	-	-		-	-	-	-	-	-	-		33.906	1747924	Heptacosane	593-49-7	-	-	No data		33.911	691144	Heptacosane	593-49-7	-	-	No data
-	-	-	-	-	-	-		-	-	-	-	-	-	-		35.749	609193	8-Cedren-13-ol?	18319-40-9	-	-	No data		35.731	4079065	8-Cedren-13-ol?	18319-40-9	-	-	No data
-	-	-	-	-	-	-		-	-	-	-	-	-	-		36.908	2668123	Diethylphthalate	84-66-2	-	-	No data		36.915	1032311	Diethylphthalate	84-66-2	-	-	No data
-	-	-	-	-	-	-		-	-	-	-	-	-	-		38.028	1459621	Cedrol	77-53-2	-	-	Cedarwood, dry, sweet, amber		38.02	2596442	Cedrol	77-53-2	-	-	Cedarwood, dry, sweet, amber
-	-	-	-	-	-	-		-	-	-	-	-	-	-		38.833	1989995	9-Ethyl-9-heptyl-octadecane	55282-27-4	-	-	No data		38.803	644720	Heptacosane	593-49-7	-	-	No data

## Sheet: M8
M8_1								M8_2								M8_3								M8_4
Retention time (min)	Area	Compound	CAS	Intensity	Aroma	Literature descriptors		Retention time (min)	Area	Compound	CAS	Intensity	Aroma	Literature descriptors		Retention time (min)	Area	Compound	CAS	Intensity	Aroma	Literature descriptors		Retention time (min)	Area	Compound	CAS	Intensity	Aroma	Literature descriptors
-	-	-	-	-	-	-		-	-	-	-	-	-	-		6.858	2914362	2,3-Butanediol	513-85-9	-	-	Fruit, cream, butter		6.911	1106580	2,3-Butanediol	513-85-9	-	-	Fruit, cream, butter			PL
-	-	-	-	-	-	-		-	-	-	-	-	-	-		7.774	268487	2-Butanol	78-92-2	-	-	Sweet, fruit (apricot)		7.757	228121	2-Butanol	78-92-2	-	-	Sweet, fruit (apricot)			PL
-	-	-	-	-	-	-		-	-	-	-	-	-	-		8.052	1663242	Formic acid	64-18-6	-	-	Pungent, acidic, fruit, bread		7.878	1254456	Formic acid	64-18-6	-	-	Pungent, acidic, fruit, bread			SI
9.9539	6.67013e+08	Hexane	110-54-3	-	-	No data		9.9181	586000000	Hexane	110-54-3	-	-	No data		-	-	-	-	-	-	-		8.898	387452	Hexane	110-54-3	-	-	No data			SI
10.826	669244	2,3-Butanedione	431-03-8	Medium	Butter	Sweet, creamy, butter, pungent		-	-	-	-	-	-	-		-	-	-	-	-	-	-		-	-	-	-	-	-	-			Similar or higher intensity in the blank, and lab contaminants
-	-	-	-	-	-	-		-	-	-	-	-	-	-		9.408	298748	Acetic acid	64-19-7	-	-	Vinegar, sharp, sour		9.397	576089	Acetic acid	64-19-7	-	-	Vinegar, sharp, sour
11.02	1073722032	Acetic acid	64-19-7	Weak	Acid	Vinegar, sharp, sour		10.112	5358751	Acetic acid	64-19-7	Strong	Acid	Vinegar, sharp, sour		9.847	7910281	Acetic acid	64-19-7	-	-	Vinegar, sharp, sour		9.716	3832351	Acetic acid	64-19-7	-	-	Vinegar, sharp, sour
11.0173	4.00681e+08	2-Butanone	78-93-3	-	-	Acetone, ethereal, fruit		10.765	651801580	2-Butanone	78-93-3	Strong	Butter	Acetone, ethereal, fruit		10.238	236753	2-Butanone	78-93-3	-	-	Acetone, ethereal, fruit		10.225	147086	2-Butanone	78-93-3	-	-	Acetone, ethereal, fruit
11.4032	2.72384e+08	2-Methylhexane	591-76-4	-	-	No data		11.3893	2.49315e+08	2-Methylhexane	591-76-4	-	-	No data		-	-	-	-	-	-	-		-	-	-	-	-	-	-
11.6686	3.01518e+08	3-Methylhexane	589-34-4	-	-	No data		11.646	2.84919e+08	3-Methylhexane	589-34-4	-	-	No data		-	-	-	-	-	-	-		-	-	-	-	-	-	-
12.1755	1.07179e+09	Heptane	142-82-5	-	-	Sweet, ethereal		12.1533	9.55727e+08	Heptane	142-82-5	-	-	Sweet, ethereal		11.606	174931	Heptane	142-82-5	-	-	Sweet, ethereal		-	-	-	-	-	-	-
-	-	-	-	-	-	-		-	-	-	-	-	-	-		12.052	317687	Propanoic acid	79-09-4	-	-	Pungent, acidic, vinegar, dairy (cheese)		12.011	282002	Propanoic acid	79-09-4	Weak	Mushroom, creamy, soup	Pungent, acidic, vinegar, dairy (cheese)
12.315	45287690	1-Heptanol	111-70-6	Medium	Cheese	Mold, green, sweet, pungent		12.3065	48413897	1-Heptanol	111-70-6	Medium	Solvent	Mold, green, sweet, pungent		12.388	-	-	-	Weak	Incense, sweet	-		-	-	-	-	-	-	-
12.5963	535000000	Benzene	71-43-2	-	-	Aromatic		12.5716	4.69741e+08	Benzene	71-43-2	-	-	Aromatic		-	-	-	-	-	-	-		-	-	-	-	-	-	-
13.2448	628000000	Pentanal	110-62-3	-	-	Fermented, bread, fruit (berry), nut		13.2146	4.92328e+08	Pentanal	110-62-3	-	-	Fermented, bread, fruit (berry), nut		13.251	-	-	-	Weak	Hazelnut, chocolate	-		-	-	-	-	-	-	-
13.5747	413000000	2-Methylheptane	592-27-8	-	-	No data		13.5554	3.59256e+08	2-Methylheptane	592-27-8	-	-	No data		-	-	-	-	-	-	-		-	-	-	-	-	-	-
13.8	341000000	3-Methylheptane	589-81-1	-	-	No data		13.7745	2.88009e+08	3-Methylheptane	589-81-1	-	-	No data		-	-	-	-	-	-	-		-	-	-	-	-	-	-
14.388	-	-	-	Weak	Cheese	-		14.376	-	-	-	Medium	Cheese	-		14.151	-	-	-	Weak	Butyric acid, vomit	-		-	-	-	-	-	-	-
14.3318	679000000	Octane	111-65-9	Medium	Fecal, petrol	Gasoline		14.384	2579969498	Octane	111-65-9	-	-	Gasoline		-	-	-	-	-	-	-		-	-	-	-	-	-	-
14.4739	3080000000	1-Pentanol	71-41-0	-	-	Sweet, balsamic, fruit, fermented		14.4528	2580000000	1-Pentanol	71-41-0	-	-	Sweet, balsamic, fruit, fermented		14.251	1947136	1-Pentanol	71-41-0	-	-	Sweet, balsamic, fruit, fermented		-	-	-	-	-	-	-
14.9284	2.87883e+09	Toluene	108-88-3	Medium	Burnt rubber, plastic	Sweet, paint		14.909	2.52995e+09	Toluene	108-88-3	Medium	Rubber, plastic	Sweet, paint		14.667	175823	Toluene	108-88-3	Weak	Aromatic, incense	Sweet, paint		-	-	-	-	-	-	-
15.4287	3.3849e+09	Hexanal	66-25-1	Medium	Herbal, grass	Fresh, grass, fruit, wood		15.4031	2.78535e+09	Hexanal	66-25-1	Medium	Herbal, grass	Fresh, grass, fruit, wood		15.263	1526173	Hexanal	66-25-1	-	-	Fresh, grass, fruit, wood		15.268	1647733	Hexanal	66-25-1	-	-	Fresh, grass, fruit, wood
-	-	-	-	-	-	-		15.485	2785354801	Isovaleric acid	503-74-2	Strong	Cheese	Dairy (cheese), acidic, sour, pungent		15.33	-	-	-	Strong	Butyric acid	-		15.287	-	-	-	Weak	Butyric acid, fermented food	-
15.6281	190000000	2-Methyloctane	3221-61-2	-	-	No data		15.6055	193000000	2-Methyloctane	3221-61-2	-	-	No data		-	-	-	-	-	-	-		-	-	-	-	-	-	-
15.8281	255000000	2-Ethyl-1-hexanol	104-76-7	-	-	Citrus, fresh, floral, oil		15.8495	234254971	2-Ethyl-1-hexanol	104-76-7	Medium	Potato	Citrus, fresh, floral, oil		-	-	-	-	-	-	-		-	-	-	-	-	-	-
16.04	31485265	n-Hexyl acrylate	2499-95-8	-	-	No data		16.0585	61995196	n-Hexyl acrylate	2499-95-8	Medium	Burnt rubber, plastic	No data		-	-	-	-	-	-	-		-	-	-	-	-	-	-
16.3507	3.07514e+08	Nonane	111-84-2	-	-	Gasoline		16.3295	3.19132e+08	Nonane	111-84-2	-	-	Gasoline		-	-	-	-	-	-	-		-	-	-	-	-	-	-
16.4624	1.93937e+08	Pentanoic acid	109-52-4	Strong	Cheese	Sick, putrid, sweet, rancid		16.4386	1.87426e+08	Pentanoic acid	109-52-4	Medium	Fecal	Sick, putrid, sweet, rancid		16.262	5742025	Pentanoic acid	109-52-4	Medium	Yeast	Sick, putrid, sweet, rancid		16.275	6647014	Pentanoic acid	109-52-4	Weak	Butyric acid, fermented, yogurt gone bad	Sick, putrid, sweet, rancid
16.5391	167000000	1-Hexanol	111-27-3	-	-	Green, resin, flowers, sweet		-	-	-	-	-	-	-		16.434	586939	1-Hexanol	111-27-3	-	-	Green, resin, flowers, sweet		16.444	300654	1-Hexanol	111-27-3	Weak	Sweet	Green, resin, flowers, sweet
16.9663	2530000000	Furfural	98-01-1	-	-	-		16.9416	2.30789e+09	Furfural	98-01-1	-	-	Sweet, wood, almond, bread		16.853	2478009	Furfural	98-01-1	-	-	Sweet, wood, almond, bread		16.871	3781490	Furfural	98-01-1	-	-	Sweet, wood, almond, bread
17.0368	2430000000	o-Xylene	95-47-6	Weak	Herbal, grass	Geranium		17.0177	2.82844e+09	o-Xylene	95-47-6	Strong	Herbal, grass	Geranium		16.933	1419870	o-Xylene	95-47-6	-	-	Geranium		17.017	6442989	o-Xylene	95-47-6	-	-	Geranium
17.1765	2.72212e+08	2-Heptanone	110-43-0	-	-	Fruit, spice, sweet, wood		17.1542	2.41477e+08	2-Heptanone	110-43-0	-	-	Fruit, spice, sweet, wood		17.089	86317	2-Heptanone	110-43-0	-	-	Fruit, spice, sweet, wood		-	-	-	-	-	-	-
17.4215	351000000	Heptanal	111-1-7	Medium	Burnt candle	Fresh, fat, green, herbal		17.3967	288000000	Heptanal	111-71-7	Medium	Burnt candle	Fresh, fat, green, herbal		17.334	337995	Heptanal	111-71-7	-	-	Fresh, fat, green, herbal		17.347	377305	Heptanal	111-71-7	-	-	Fresh, fat, green, herbal
17.5305	3.9787e+08	β-Butoxyethanol	111-76-2	-	-	No data		17.5133	356000000	β-Butoxyethanol	111-76-2	-	-	No data		17.448	926546	β-Butoxyethanol	111-76-2	-	-	No data		17.464	885639	β-Butoxyethanol	111-76-2	-	-	No data
17.6866	9.0357e+08	p-Xylene	106-42-3	-	-	No data		17.6652	838000000	p-Xylene	106-42-3	-	-	No data		17.609	609460	p-Xylene	106-42-3	-	-	No data		17.627	896365	p-Xylene	106-42-3	-	-	No data
17.793	31803120	Styrene	100-42-5	Medium	Floral	Sweet, balsamic, floral, plastic		-	-	-	-	-	-	-		-	-	-	-	-	-	-		-	-	-	-	-	-	-
18.008	9359997657	α-Pinene	80-56-8	Medium	Pine, resinous	Fresh, camphor, sweet, pine		17.9873	8.5198e+09	α-Pinene	80-56-8	Medium	Nut	Fresh, camphor, sweet, pine		17.903	10021738	α-Pinene	80-56-8	Weak	Grass	Fresh, camphor, sweet, pine		17.918	13512671	α-Pinene	80-56-8	Weak	Citral, sweet, fresh	Fresh, camphor, sweet, pine
18.2171	3.48663e+08	Decane	124-18-5	-	-	No data		18.1945	3.09312e+08	Decane	124-18-5	-	-	No data		-	-	-	-	-	-	-		-	-	-	-	-	-	-
18.4145	8.08818e+08	Hexanoic acid	142-62-1	-	-	Sour, fat, dairy (cheese), sweat		18.4245	117669729	Hexanoic acid	142-62-1	Strong	Burnt rubber, plastic	Sour, fat, dairy (cheese), sweat		18.239	23780135	Hexanoic acid	142-62-1	-	-	Sour, fat, dairy (cheese), sweat		18.26	33459903	Hexanoic acid	142-62-1	-	-	Sour, fat, dairy (cheese), sweat
18.462	708818428	1-Heptanol	111-70-6	Weak	Fecal	Mold, green, sweet, pungent		-	-	-	-	-	-	-		18.401	4869696	Heptanol	111-70-6	Strong	Bread	Mold, green, sweet, pungent		18.425	5611982	Heptanol	111-70-6	Medium	Mushroom, green	Mold, green, sweet, pungent
18.6478	1.28492e+09	1-Octen-3-ol	3391-86-4	-	-	Mushroom, earth, oil, raw		18.6269	863000000	1-Octen-3-ol	3391-86-4	-	-	Mushroom, earth, oil, raw		18.581	2186467	1-Octen-3-ol	3391-86-4	-	-	Mushroom, earth, oil, raw		18.603	3045749	1-Octen-3-ol	3391-86-4	Medium	Mushroom, soup	Mushroom, earth, oil, raw
18.69	206945978	(E)-2-Heptenal	18829-55-5	Medium	Herbal, grass	Pungent, green, fresh, fat		18.6823	82240365	(E)-2-Heptenal	18829-55-5	-	-	Pungent, green, fresh, fat		-	-	-	-	-	-	-		-	-	-	-	-	-	-
18.8271	488000000	m-Ethyltoluene	620-14-4	-	-	No data		18.8051	4.61821e+08	m-Ethyltoluene	620-14-4	-	-	No data		18.788	848694	o-Ethyltoluene	611-14-3	Strong	Mushroom, raw	No data		18.795	750576	o-Ethyltoluene	611-14-3	Medium	Mushroom, cream	No data
18.9269	329000000	2-Pentylfuran	3777-69-3	Weak	Mushroom	Green, earth, vegetable, metallic		-	-	-	-	-	-	-		-	-	-	-	-	-	-		-	-	-	-	-	-	-
-	-	-	-	-	-	-		18.919	308122407	Octanal	124-13-0	Medium	Mushroom	Wax, citrus, green, fat		-	-	-	-	-	-	-		18.908	1206424	Not identified	-	Weak	Mold, dirt	-
-	-	-	-	-	-	-		19.0732	2.613e+09	β-Pinene	127-91-3	-	-	Pine, resin, turpentine		19.054	1921110	β-Pinene	127-91-3	-	-	Pine, resin, turpentine		19.071	3007600	β-Pinene	127-91-3	-	-	Pine, resin, turpentine
19.2672	716000000	Octanal	124-13-0	Strong	Wax	Wax, citrus, green, fat		19.2441	6.39226e+08	Octanal	124-13-0	-	-	Wax, citrus, green, fat		19.23	2868050	Octanal	124-13-0	Medium	Damp, stale water	Wax, citrus, green, fat		19.241	3454602	Octanal	124-13-0	-	-	Wax, citrus, green, fat
19.3315	4.31759e+08	p-Ethyltoluene	622-96-8	-	-	No data		19.307	2.91299e+08	p-Ethyltoluene	622-96-8	-	-	No data		-	-	-	-	-	-	-		-	-	-	-	-	-	-
19.36	202217664	2(5H)-Furanone	497-23-4	-	-	-		19.317	639226378	2(5H)-Furanone	497-23-4	Strong	Burnt candle	Butter		19.31	2296210	Phenol coeluting with 2(5H)-furanone	108-95-2 and 497-23-4	-	-	Phenolic, plastic, rubber; Furanone: butter		19.32	3424863	Phenol coeluting with 2(5H)-furanone	108-95-2 and 497-23-4	Medium	Fresh, nonanal, citrus	Phenolic, plastic, rubber; Furanone: butter
19.3932	25499028	Phenol	108-95-2	-	-	Phenolic, plastic, rubber		19.3643	15380700	Phenol	108-95-2	-	-	Phenolic, plastic, rubber
19.515	8.87015e+09	3-Carene	13466-78-9	Weak	Floral	Sweet, citrus, terpenic, fir needle		19.5051	7.16061e+09	3-Carene	13466-78-9	-	-	Sweet, citrus, terpenic, fir needle		19.478	24050278	3-Carene	13466-78-9	-	-	Sweet, citrus, terpenic, fir needle		19.498	43117244	3-Carene	13466-78-9	Weak	Fresh, citral, dust, nonanal	Sweet, citrus, terpenic, fir needle
-	-	-	-	-	-	-		19.6798	1.11393e+09	Benzaldehyde	100-52-7	-	-	Sweet, almond, cherry, sharp		19.68	1400091	Benzaldehyde	100-52-7	-	-	Sweet, almond, cherry, sharp		19.699	2764198	Benzaldehyde	100-52-7	-	-	Sweet, almond, cherry, sharp
19.8073	2.43294e+09	D-Limonene	5989-27-5	-	-	Citrus, fresh, sweet		19.7833	1.96105e+09	D-Limonene	5989-27-5	-	-	Citrus, fresh, sweet		19.782	1899823	D-Limonene	5989-27-5	-	-	Citrus, fresh, sweet		19.798	2931135	D-Limonene	5989-27-5	Weak	Dusty, fresh, pungent	Citrus, fresh, sweet
19.9148	7.71571e+08	Cymene (isomer)	-	-	-	No data		19.8938	6.12741e+08	Cymene isomer	-	-	-	No data		19.904	755864	Cymene (isomer)	-	-	-	No data		19.921	1133692	Cymene (isomer)	-	-	-	No data
19.9976	3.52849e+08	β-Phellandrene	555-10-2	-	-	Mint, turpentine		19.9744	2.46989e+08	β-Phellandrene	555-10-2	-	-	Mint, turpentine		-	-	-	-	-	-	-		-	-	-	-	-	-	-
20.113	49162725	3-Octen-2-one	1669-44-9	Medium	Burnt oil	Earth, spice, herbal, sweet		20.0556	3.76537e+07	3-Octen-2-one	1669-44-9	-	-	Earth, spice, herbal, sweet		-	-	-	-	-	-	-		-	-	-	-	-	-	-
20.182	45591866	Eucalyptol	470-82-6	Weak	Burnt rubber, plastic	Eucalyptus, herbal, camphor, medicinal		-	-	-	-	-	-	-		-	-	-	-	-	-	-		-	-	-	-	-	-	-
20.2326	1.74401e+08	1-Octanol	111-87-5	-	-	Mushroom, burnt, chemical, metal		-	-	-	-	-	-	-		20.215	4071767	1-Octanol	111-87-5	-	-	Mushroom, burnt, chemical, metal		20.235	5964231	1-Octanol	111-87-5	Weak	Burnt plastic	Mushroom, burnt, chemical, metal
20.3821	2.52257e+09	Dichlorobenzene (isomer)	-	-	-	No data		20.3605	2.04422e+09	Dichlorobenzene (isomer)	-	-	-	No data		20.373	3616428	Dichlorobenzene (isomer)	-	Weak	Mushroom soup, metallic, blood	No data		20.389	4064718	Dichlorobenzene (isomer)	-	-	-	No data
20.4478	2.78813e+08	(E)-2-Octenal	2548-87-0	-	-	Fresh, fat, green, wax		20.4285	2.86539e+08	(E)-2-Octenal	2548-87-0	-	-	Fresh, fat, green, wax		20.436	802735	(E)-2-Octenal	2548-87-0	-	-	Fresh, fat, green, wax		-	-	-	-	-	-	-
20.51	41438231	1H-Pyrrole-2-carboxaldehyde	1003-29-8	Medium	Soap	Mold, beef, coffee		20.5137	6.58139e+07	1H-Pyrrole-2-carboxaldehyde	1003-29-8	-	-	Mold, beef, coffee		20.509	1968772	1H-Pyrrole-2-carboxaldehyde	1003-29-8	-	-	Mold, beef, coffee		-	-	-	-	-	-	-
20.7212	126000000	2-Nonanone	821-55-6	-	-	Fresh, sweet, green, earth		-	-	-	-	-	-	-		20.724	1106007	2-Nonanone	821-55-6	Weak	Furniture wax	Fresh, sweet, green, earth		20.724	1661959	Not identified	-	-	-	-
20.8199	6.55795e+08	Benzyl alcohol	100-51-6	Weak	Rubber, plastic	Flowers, sweet, fruit (cherry), chemical		20.7995	4.65085e+08	Benzyl alcohol	100-51-6	-	-	Flowers, sweet, fruit (cherry), chemical		20.817	6139825	Benzyl alcohol	100-51-6	Weak	Fruity	Flowers, sweet, fruit (cherry), chemical		20.831	12385921	Benzyl alcohol	100-51-6	-	-	Flowers, sweet, fruit (cherry), chemical
20.9567	1510000000	Nonanal	124-19-6	Strong	Wax	Wax, fresh, orange peel, fat		20.9378	1.23263e+09	Nonanal	124-19-6	Strong	Wax	Wax, fresh, orange peel, fat		20.954	14121578	Nonanal	124-19-6	Weak	Fresh, damp	Wax, fresh, orange peel, fat		20.969	11370886	Nonanal	124-19-6	-	-	Wax, fresh, orange peel, fat
-	-	-	-	-	-	-		21.0321	7.80688e+07	p-(1-Propenyl)toluene	2698-14-8	-	-	No data		21.071	1293332	m-Cresol	108-39-4	Medium	Manure, fecal	Medicinal, wood, leather, fecal		21.077	2496644	m-Cresol	108-39-4	Strong	Fecal, manure	Medicinal, wood, leather, fecal
21.2115	3.35071e+08	p-(1-Propenyl)toluene	2698-14-8	-	-	No data		21.1938	2.70786e+08	m-Cymenene	1124-20-5	-	-	No data		-	-	-	-	-	-	-		-	-	-	-	-	-	-
21.5551	4.12516e+08	Dodecane	112-40-3	-	-	Alkane		21.5311	3.89534e+08	Dodecane	112-40-3	-	-	Alkane		21.554	4415889	Dodecane	112-40-3	-	-	Alkane		21.574	4188935	Dodecane	112-40-3	-	-	Alkane
21.607	27367985	Acetophenone	98-86-2	Weak	Burnt candle	Sweet, pungent, almond, chemical		21.5563	1.68282e+08	Acetophenone	98-86-2	-	-	Sweet, pungent, almond, chemical		-	-	-	-	-	-	-		-	-	-	-	-	-	-
21.8512	2.69582e+08	Fenchol	1632-73-1	Medium	Medicinal	Camphor, pine, wood, sweet		-	-	-	-	-	-	-		21.879	3923835	Fenchol	1632-73-1	-	-	Camphor, pine, wood, sweet		21.895	6830779	Fenchol	1632-73-1	Strong	Green, old grass	Camphor, pine, wood, sweet
22.158	120440785	α-Campholenal	4501-58-0	Medium	Wood, bark	Herbal, green, wood, amber		-	-	-	-	-	-	-		-	-	-	-	-	-	-		-	-	-	-	-	-	-
22.2116	414000000	(E )-2-Nonenal	18829-56-6	-	-	Fat, green, cucumber, citrus		22.1958	4.52789e+08	(E )-2-Nonenal	18829-56-6	-	-	Fat, green, cucumber, citrus		22.295	-	-	-	Medium	Dry flowers, old	-		22.222	20733371	(E )-2-Nonenal	18829-56-6	Strong	Wax, make up	Fat, green, cucumber, citrus
-	-	-	-	-	-	-		-	-	-	-	-	-	-		22.394	1466529	2-Heptadecanone	2922-51-2	-	-	No data		22.422	2476916	2-Heptadecanone	2922-51-2	-	-	No data
22.6487	382000000	Decanal	112-31-2	Medium	Wax	Sweet, wax, citrus, floral		22.6309	3.41688e+08	Decanal	112-31-2	-	-	Sweet, wax, citrus, floral		22.665	11018890	Decanal	112-31-2	Weak	Sweet, lime, citrus	Sweet, wax, citrus, floral		22.684	12268614	Decanal	112-31-2	Weak	Wax, flowers	Sweet, wax, citrus, floral
22.837	50869916	2-(2-Butoxyethoxy)ethanol	112-34-5	Medium	Medicinal	No data		-	-	-	-	-	-	-		22.83	829941	Batilol	544-62-7	Medium	Old, organic decay	No data		22.845	2241204	Batilol	544-62-7	Medium	Herbal, becoming incense, wax	No data
22.9067	1.21941e+08	Benzyl acetate	140-11-4	-	-	Sweet, floral (jasmin, lily, muguet), fruit, fresh		-	-	-	-	-	-	-		-	-	-	-	-	-	-		22.961	3742976	Benzyl acetate	140-11-4			Sweet, floral (jasmin, lily, muguet), fruit, fresh
-	-	-	-	-	-	-		-	-	-	-	-	-	-		23.006	3221746	4-Terpinenol	20126-76-5	-	-	Pepper, wood, mold, sweet		23.025	2664507	4-Terpinenol	20126-76-5	-	-	Pepper, wood, mold, sweet
-	-	-	-	-	-	-		-	-	-	-	-	-	-		23.159	4071505	Borneol	507-70-0	Medium	Burnt, rotten vegetables, rotten potatoes	Pine, wood, camphor, balsamic		23.176	2682268	Borneol	507-70-0	-	-	Pine, wood, camphor, balsamic
23.25	306351212	α-Terpineol	98-55-5	Weak	Medicinal	Lilac, floral, terpenic		23.1958	2.83478e+08	α-Terpineol	98-55-5	-	-	Lilac, floral, terpenic		23.241	19996638	α-Terpineol	98-55-5	-	-	Lilac, floral, terpenic		23.26	18227983	α-Terpineol	98-55-5	-	-	Lilac, floral, terpenic
-	-	-	-	-	-	-		-	-	-	-	-	-	-		23.329	4763507	Thymol	89-83-8	-	-	Herbal, thyme, medicinal, spicy		23.346	6247285	Thymol	89-83-8	Medium	Grass, green, leaves, stink bug	Herbal, thyme, medicinal, spicy
23.4531	141000000	Estragole	140-67-0	Medium	Burnt candle	Anise, licorice		-	-	-	-	-	-	-		23.485	4216201	Estragole	140-67-0	Weak	Soil, root, wet soil	Anise, licorice		23.508	4824045	Estragole	140-67-0	Strong	Dry, limescale	Anise, licorice
-	-	-	-	-	-	-		-	-	-	-	-	-	-		23.805	2987864	(E )-2,3-Epoxycarene	20053-58-1	-	-	No data		23.82	4039606	(E )-2,3-Epoxycarene	20053-58-1	-	-	No data
24.3193	309000000	Naphthalene	91-20-3	Weak	Solvent	Pungent, dry, tar		24.2946	2.83215e+08	Naphthalene	91-20-3	-	-	Pungent, dry, tar		24.366	4355625	Naphthalene	91-20-3	Weak	Paper, wet paper	Pungent, dry, tar		24.398	-	-	-	Medium	Dry, burnt	-
24.4429	175000000	L-Verbenone	1196-01-6	-	-	Spice, mint, camphor		24.4093	1.75745e+08	L-Verbenone	1196-01-6	-	-	Spice, mint, camphor		24.469	5952033	L-Verbenone	1196-01-6	Weak	Floral, sweet, old flowers	Spice, mint, camphor		24.486	6130619	L-Verbenone	1196-01-6	-	-	Spice, mint, camphor
24.831	24606505	Carvone	99-49-0	Medium	Wood, bark	Mint, licorice		-	-	-	-	-	-	-		24.938	-	-	-	Weak	Rotten carrots	-		24.834	2120236	Cumic aldehyde	122-03-2	Weak	Wax, beeswax	-
25.1362	197000000	Tetradecane	629-59-4	-	-	Smooth, wax		25.1079	1.88667e+08	Tetradecane	629-59-4	-	-	Smooth, wax		25.137	4696659	Tetradecane	629-59-4	-	-	Smooth, wax		25.162	9006005	Tetradecane	629-59-4	-	-	Smooth, wax
25.8045	24503918	6-Dodecanone	6064-27-3	Strong	Floral	No data		-	-	-	-	-	-	-		25.731	959832	6-Dodecanone	6064-27-3	Medium	Sweet, cough syrup, fake strawberry	No data		25.757	1576554	Not identified	-	-	-	-
26.109	177684029	(E)-Cinnamaldehyde	14371-10-9	Weak	Herbal, grass	Sweet, spice, cinnamon, warm		26.0587	9.26447e+07	(E)-Cinnamaldehyde	14371-10-9	-	-	Sweet, spice, cinnamon, warm		26.117	5180585	(E)-Cinnamaldehyde	14371-10-9	Strong	Stink bug	Sweet, spice, cinnamon, warm		26.138	6928161	(E)-Cinnamaldehyde	14371-10-9	Weak	Fragrant, salty, incense, wax	Sweet, spice, cinnamon, warm
-	-	-	-	-	-	-		-	-	-	-	-	-	-		26.208	1371238	Ocimene	13877-91-3	Weak	Paper, sweet	Green, wood, floral, anise		26.22	2261168	Ocimene	13877-91-3	-	-	Green, wood, floral, anise
-	-	-	-	-	-	-		-	-	-	-	-	-	-		26.601	2988628	1-Chlorooctadecane	3386-33-2	-	-	No data		26.621	4129960	1-Chlorooctadecane	3386-33-2	-	-	No data
-	-	-	-	-	-	-		26.7142	2.04603e+08	2-Methylnaphthalene	91-57-6	-	-	Sweet, floral, wood		26.714	-	-	-	Weak	Plastic	-		-	-	-	-	-	-	-
-	-	-	-	-	-	-		-	-	-	-	-	-	-		26.88	3538974	Copaene	3856-25-5	Weak	Medicinal	Wood, spice, honey		26.903	2972700	Copaene	3856-25-5	-	-	Wood, spice, honey
-	-	-	-	-	-	-		-	-	-	-	-	-	-		27.108	-	-	-	Weak	Old house, mold	-		27.131	-	-	-	Medium	Stale water, pinene	-
-	-	-	-	-	-	-		-	-	-	-	-	-	-		27.192	1420135	D-Verbenone	18309-32-5	-	-	No data		27.217	1605987	D-Verbenone	18309-32-5	-	-	No data
-	-	-	-	-	-	-		-	-	-	-	-	-	-		28.852	5550297	Longifolene	475-20-7	-	-	Sweet, wood, rose, medicinal		28.875	5945091	Longifolene	475-20-7	Medium	Flowers, orange	Sweet, wood, rose, medicinal
-	-	-	-	-	-	-		-	-	-	-	-	-	-		29.706	570383	1,3-Dimethylnaphthalene	575-41-7	-	-	Aromatic		29.739	798193	1,3-Dimethylnaphthalene	575-41-7	Weak	Dry, dry wood	Aromatic
-	-	-	-	-	-	-		-	-	-	-	-	-	-		30.079	5107352	γ-Muurolene	30021-74-0	Weak	Sweet	Herb, spice, wood		30.104	5551541	α-Muurolene	31983-22-9	-	-	Wood
30.28	132522158	Hexadecane	544-76-3	Medium	Vanilla, chocolate	No data		-	-	-	-	-	-	-		30.236	5648362	Not identified	-	Weak	Perfume, sandal	-		30.269	6673285	Not identified	-	Medium	Sweet, cookie dough	-
-	-	-	-	-	-	-		30.7247	3.00883e+08	α-Muurolene	10208-80-7	-	-	Wood		30.761	15212853	α-Muurolene	10208-80-7	-	-	Wood		30.785	14255728	α-Muurolene	10208-80-7	Weak	Garbage	Wood
-	-	-	-	-	-	-		-	-	-	-	-	-	-		31.634	4700852	β-Guaiene	88-84-6	-	-	Sweet, wood, dry, spice		31.685	5276382	β-Guaiene	88-84-6	-	-	Sweet, wood, dry, spice
-	-	-	-	-	-	-		-	-	-	-	-	-	-		33.512	-	-	-	Weak	Sweet, vanilla, custard	-		-	-	-	-	Weak	Perfume	-
-	-	-	-	-	-	-		-	-	-	-	-	-	-		36.905	3181004	Diethylphthalate	84-66-2	-	-	No data		36.943	7204306	Diethylphthalate	84-66-2	-	-	No data
-	-	-	-	-	-	-		-	-	-	-	-	-	-		39.316	-	-	-	Weak	Stink bug	-		39.389	-	-	-	Weak	White wax	-

[truncated: 2 more sheets: M9, Pest oil]
