# Supplementary material for: Ancient Egyptian Mummified Bodies: Cross-Disciplinary Analysis of Their Smell
Source: J Am Chem Soc. 2025 Feb 13;147(8):6633–43. doi: 10.1021/jacs.4c15769 (PMC11869298; doi:10.1021/jacs.4c15769)
Supplement: Supplementary file 3 — ja4c15769_si_003.xlsx [file ja4c15769_si_003.xlsx]

## Sheet: Caption
	Ancient Egyptian Mummified Bodies: Cross-disciplinary Analysis of Their Smell
	Emma Paolin1, Cecilia Bembibre2, Fabiana Di Gianvincenzo1, Julio Cesar Torres-Elguera3, Randa Deraz1, Ida Kraševec1, Ahmed Abdellah4, Asmaa Ahmed4, Irena Kralj Cigić1, Abdelrazek Elnaggar1,5, Ali Abdelhalim4,5, Tomasz Sawoszczuk3, Matija Strlič1,2
	1 Heritage Science Laboratory Ljubljana, Faculty of Chemistry and Chemical Technology, University of Ljubljana, Večna pot 113, Ljubljana 1000, Slovenia
	2 Institute for Sustainable Heritage, University College London, 14 Upper Woburn Place, London WC1H 0NN, U.K.
	3 Department of Microbiology, Institute of Quality Sciences and Product Management, Krakow University of Economics, Henryka Sienkiewicza 4, Krakow 30 - 033, Poland
	4 The Egyptian Museum in Cairo, Cairo 4272083, Egypt
	5 Faculty of Archaeology, Ain Shams University, Abbasiya Cairo 11566, Egypt
	Supplementary Information 3
	GC-MC-O Identification Data per each replicate
	This file contains the complete results of the GC-MS-O analyses of the mummified bodies (M1-M9). The complete results for the four subsamples analysed for each mummified body are reported separately in each sheet. The numbers in the "Nr in GC-O graph" columns refer to the labels used in SI 1: Figures 1-37.

## Sheet: M1
M1_1											M1_2											M1_3											M1_4
Retention time (MS)	Area (MS)	Compound	CAS nr	Start (min) (O)	End (min) (O)	Intensity (O)	Aroma (O)	Nr in GC-O graph			Retention time (MS)	Area (MS)	Compound	CAS nr	Start (min) (O)	End (min) (O)	Intensity (O)	Aroma (O)	Nr in GC-O graph			Retention time (MS)	Area (MS)	Compound	CAS nr	Start (min) (O)	End (min) (O)	Intensity (O)	Aroma (O)	Nr in GC-O graph			Retention time (MS)	Area (MS)	Compound	CAS nr	Start (min) (O)	End (min) (O)	Intensity (O)	Aroma (O)	Nr in GC-O graph
9.9298	5.12798e+08	Hexane	110-54-3	-	-	-	-	-			9.9248	3.63189e+08	Hexane	110-54-3	-	-	-	-	-			3.313	1268588	Carbon dioxide	124-38-9	-	-	-	-	-			-	-	-	-	1.066	1.107	Weak	Vomit, cheese	1
10.703	1.63282e+09	Acetic acid	64-19-7	10.699	10.703	Medium	Acid	1			10.46	1.83282e+09	Acetic acid	64-19-7	10.458	10.462	Medium	Acid	1			3.469	239713	Carbon dioxide	124-38-9	-	-	-	-	-			3.225	2659069	Carbon dioxide	124-38-9	-	-	-	-	-
10.778	4.63282e+09	2,3-Butanedione	431-03-8	10.754	10.778	Strong	Butter	2			10.7745	4.43282e+09	2,3-Butanedione	431-03-8	10.763	10.786	Strong	Butter	2			3.556	1342428	Carbon dioxide	124-38-9	-	-	-	-	-			3.574	1385026	Carbon dioxide	124-38-9	-	-	-	-	-				PL
11.3849	2.63282e+08	2-Methylhexane	591-76-4	-	-	-	-	-			12.154	3.88574e+08	Heptane	142-82-5	-	-	-	-	-			6.953	788369	Isopropyl alcohol	67-63-0	6.608	6.705	Weak	Alcoholic	1			7.811	147011	Formamide	75-12-7	-	-	-	-	-				PL
11.6431	2.90016e+08	3-Methylhexane	589-34-4	-	-	-	-	-			12.303	1.30932e+08	Isovaleraldehyde	590-86-3	12.299	12.307	Medium	Burnt rubber, plastic	3			-	-	-	-	6.816	6.862	Weak	Incense	2			9.759	1412114	Acetic acid	64-19-7	-	-	-	-	-				SI
12.1503	1.15021e+09	Heptane	142-82-5	-	-	-	-	-			12.5741	2.06915e+08	Benzene	71-43-2	-	-	-	-	-			7.752	137191	Formamide	75-12-7	-	-	-	-	-			12.049	204830	Propanoic acid	79-09-4	-	-	-	-	-				SI
12.318	1.30932e+08	Isovaleraldehyde	590-86-3	12.31	12.318	Medium	Rubber, plastic	3			13.3404	272000000	Methylcyclohexane	108-87-2	-	-	-	-	-			8.144	716977	Formamide	75-12-7	-	-	-	-	-			14.096	66130	Butyric acid	107-92-6	-	-	-	-	-				Similar or higher intensity in the blank, and lab contaminants
12.5723	4.30932e+08	Benzene	71-43-2	-	-	-	-	-			13.5485	214000000	2-Methylheptane	592-27-8	-	-	-	-	-			-	-	-	-	8.626	8.727	Weak	Incense	3			16.877	412991	Cryptone?	500-02-7	-	-	-	-	-
13.3424	3.94115e+08	Methylcyclohexane	108-87-2	-	-	-	-	-			13.7719	92079488	3-Methylheptane	589-81-1	-	-	-	-	-			-	-	-	-	8.806	8.91	Weak	Fruity, alcoholic	4			-	-	-	-	17.704	17.749	Weak	Solvent	2
13.5514	3.91461e+08	2-Methylheptane	592-27-8	-	-	-	-	-			14.1424	1.92444e+08	sec-Butyl acetate	105-46-4	14.201	14.201	Weak	Sweet	4			9.904	6859947	Acetic acid	64-19-7	9.9	10.063	Weak	Forest, sweat	5			-	-	-	-	18.895	18.985	Strong	Mshrooms, forest, mold	3
13.7791	3.08858e+08	3-Methylheptane	589-81-1	-	-	-	-	-			14.307	3.49286e+08	Octane	111-65-9	14.326	14.345	Strong	Cheese	5			12.089	347527	Propanoic acid	79-09-4	-	-	-	-	-			18.912	73876	Not identified	-	19.149	19.243	Weak	Mold, wet	4
14.1459	6.40535e+08	sec-Butyl acetate	105-46-4	14.189	14.189	Weak	Nut	4			14.899	7.06831e+08	Toluene	108-88-3	14.968	15.004	Strong	Rubber, plastic	6			14.119	454288	Butyric acid	107-92-6	14.078	14.138	Weak	Blood	6			-	-	-	-	19.271	19.367	Strong	Limonene, fresh, citrus	5
14.3114	9.00528e+08	Octane	111-65-9	14.37	14.386	Strong	Cheese	5			15.3921	1.77969e+08	Hexanal	66-25-1	-	-	-	-	-			15.288	124437	Isovaleric acid	503-74-2	15.307	15.447	Strong	Vomit, cheese	7			-	-	-	-	19.606	19.663	Weak	Citrus	6
14.3874	1.67114e+08	(S)-3-Methyl-2-butanol	1517-66-4	-	-	-	-	-			15.458	2.06915e+08	Isovaleric acid	503-74-2	15.446	15.47	Strong	Cheese	7			16.235	203391	Pentanoic acid	109-52-4	-	-	-	-	-			20.348	542721	2-Methylhexene?	6094-02-6	-	-	-	-	-
14.9115	2.30521e+09	Toluene	108-88-3	14.96	14.976	Medium	Rubber, plastic	6			16.3233	1.66784e+08	Nonane	111-84-2	-	-	-	-	-			16.867	632998	Furfural	98-01-1	-	-	-	-	-			20.967	683921	Nonanal	124-19-6	20.641	20.734	Medium	Sharp, alcohol	7
15.3779	2.33263e+08	Isovaleric acid	503-74-2	15.474	15.498	Strong	Cheese	7			17.0081	4.4959e+08	o-Xylene	106-42-3	17.018	17.042	Strong	Herbal, grass	8			-	-	-	-	17.691	17.776	Weak	Stink bug	8			-	-	-	-	21.146	21.24	Medium	Organic decay	8
15.6074	2.2182e+08	2-Methyl-octane	3221-61-2	-	-	-	-	-			17.3864	1.57834e+08	Not identified	-	17.312	17.32	Medium	Medicinal	9			-	-	-	-	17.799	17.929	Medium	Floral, sweet, fragrant	9			-	-	-	-	21.906	22.055	Medium	Green, herbal	9
15.8001	3.36498e+08	2-Ethyl-1-hexanol	104-76-7	-	-	-	-	-			17.4985	2.44344e+08	β-Butoxyethanol	111-76-2	17.497	17.5	Weak	Floral	10			18.186	675824	Heptanoic acid	111-14-8	-	-	-	-	-			-	-	-	-	22.196	22.363	Medium	Wood, incense	10
16.3234	3.7912e+08	Nonane	111-84-2	-	-	-	-	-			17.9452	1.07298e+08	(1R)-2,6,6-Trimethylbicyclo[3.1.1]hept-2-ene	7785-70-8	-	-	-	-	-			-	-	-	-	18.418	18.567	Medium	Popcorn, toasted	10			22.685	721862	Decanal	112-31-2	-	-	-	-	-
16.4809	2.57513e+08	Pentanoic acid	109-52-4	-	-	-	-	-			18.1875	4.05286e+07	Decane	124-18-5	-	-	-	-	-			-	-	-	-	18.896	19.004	Strong	Blood, mushroom, metallic	-			22.928	406574	Not identified	-	22.863	23.016	Strong	Solvent, nail polish, varnish, terpenic	11
16.9287	1.73858e+09	Furfural	98-01-1	-	-	-	-	-			18.2794	2.38822e+08	Pentanoic acid	109-52-4	18.395	18.416	Medium	Burnt rubber, plastic	11			18.902	272478	Diethylformamide	617-84-5	-	-	-	-	11			-	-	-	-	23.044	23.235	Medium	Sweet, fruit	12
17.0111	1.79129e+09	o-Xylene	106-42-3	17.003	17.015	Medium	Herbal, grass	8			18.9135	1.66784e+08	2-Pentylfuran	3777-69-3	18.908	18.919	Medium	Mushroom	12			19.242	226209	Octanal	124-13-0	-	-	-	-	-			-	-	-	-	30.507	30.626	Medium	Sharp, fruit	13
17.392	1.54076e+08	Heptanal	-	17.313	17.321	Medium	Medicinal	9			19.2339	2.66952e+08	Octanal	124-13-0	19.265	19.289	Strong	Burnt candle	13			19.322	1124855	Phenol	108-95-2	-	-	-	-	-			-	-	-	-	33.581	33.635	Weak	Fresh, mint	14
17.5052	3.15394e+08	β-Butoxyethanol	111-76-2	17.439	17.446	Medium	Burnt candle	10			19.3154	1.50332e+08	2(5H)-Furanone	497-23-4	-	-	-	-	-			19.692	151618	Benzaldehyde	100-52-7	-	-	-	-	-			-	-	-	-	35.768	35.945	Weak	Sweet, bread	15
18.1924	2.72118e+08	Decane	124-18-5	-	-	-	-	-			19.4838	3.63055e+08	Mesitylene	108-67-8	-	-	-	-	-			19.977	351450	Heptanoic acid	111-14-8	-	-	-	-	-			36.951	3286726	Diethylphthalate	84-66-2	-	-	-	-	-
18.4	1.37664e+09	Pentanoic acid	109-52-4	18.405	18.433	Strong	Burnt rubber, plastic	11			19.5575	7.06831e+08	Not identified	-	19.543	19.572	Strong	Medicinal	14			20.778	103816	2-Nonanone	821-55-6	20.628	20.686	Medium	Mushroom	12			-	-	-	-	38.284	38.371	Weak	Sharp, alcoholic	16
18.4368	101723	1-Heptanol	111-70-6	-	-	-	-	-			19.6661	1.40429e+08	Benzaldehyde	100-52-7	-	-	-	-	-			20.96	681706	Nonanal	124-19-6	21.072	21.177	Medium	Stable, horses, manure	13
18.6739	1.86401e+08	Propyl-benzene	103-65-1	-	-	-	-	-			19.9171	6.6678e+07	Undecane	1120-21-4	-	-	-	-	-			21.076	303447	p-Cresol	106-44-5	21.889	22.025	Medium	Salty sea water, pungent	14
18.7984	5.30125e+08	1-Ethyl-3-methylbenzene	620-14-4	-	-	-	-	-			20.0231	3.63195e+08	Heptanoic acid	111-14-8	20.057	20.076	Medium	Wood, bark	15			-	-	-	-	22.045	22.182	Weak	Aromatic, woody, trail mix	15
18.9906	9.97951e+07	2-Pentylfuran	3777-69-3	18.894	18.906	Medium	Mushroom	12			20.6948	8.74521e+07	Not identified	-	20.608	20.619	Medium	Mushroom	16			-	-	-	-	22.19	22.415	Weak	Stale water, humid	16
19.2418	2.73222e+08	Octanal	124-13-0	19.285	19.3	Medium	Burnt candle	13			20.9316	2.61439e+08	Nonanal	124-19-6	20.994	21.014	Strong	Burnt candle/Sweet	17			22.402	280282	2-Decanone	693-54-9	-	-	-	-	-
19.3356	4.92304e+08	2(5H)-Furanone	497-23-4	-	-	-	-	-			21.085	1.66784e+08	p-Cresol	106-44-5	21.081	21.089	Medium	Medicinal	18			-	-	-	-	22.889	23.058	Medium	Wood, warm, furniture, terpenic	17
19.4934	1.01701e+09	Mesitylene	108-67-8	-	-	-	-	-			21.173	1.07298e+08	3,4-Dimethylstyrene	27831-13-6	21.171	21.175	Weak	Sweet	19			-	-	-	-	23.113	23.211	Weak	Aromatic, wood	18
19.5618	2.39693e+07	Not identified	-	19.59	19.602	Weak	Medicinal	14			21.6625	4.76021e+08	Octanoic acid	124-07-2	-	-	-	-	-			23.816	761423	o-Acetyltoluene	577-16-2	-	-	-	-	-
19.6716	4.08592e+08	Benzaldehyde	100-52-7	-	-	-	-	-			21.88	35191163	Octanoic acid	124-07-2	21.872	21.888	Strong	Rubber, plastic	20			-	-	-	-	24.61	24.76	Weak	Decay, old, stable, manure	19
19.9189	2.63923e+08	Undecane	1120-21-4	-	-	-	-	-			21.998	1.61439e+08	Not identified	-	21.99	22.006	Medium	Vanilla, chocolate	21			-	-	-	-	26.482	26.572	Medium	Sweet, resin	20
20.1142	1.28294e+09	Heptanoic acid	111-14-8	20.041	20.052	Strong	Wood, bark	15			22.059	5.66021e+08	Tetrahydro-2H-pyran-2-one	542-28-9	22.057	22.061	Weak	Herbal, grass	22			-	-	-	-	26.588	26.824	Weak	Bitter, wood, intense quality	21
20.2141	4.63085e+08	1-Octanol	111-87-5	-	-	-	-	-			22.148	3.23177e+08	Not identified	-	22.148	22.148	Weak	Rubber, plastic	23			-	-	-	-	26.905	26.99	Weak	Sweat, furniture, wood	22
20.3601	1.27889e+08	1-Methyl-3-propylbenzene	1074-43-7	-	-	-	-	-			22.671	1.27889e+08	Benzoic acid	65-85-0	22.669	22.673	Medium	Wax	24			-	-	-	-	27.506	27.639	Weak	Floral, sweet	23
20.518	1.39119e+08	Not identified	-	20.534	20.542	Strong	Nut	16			22.801	1.39119e+08	Not identified	-	22.799	22.803	Weak	Medicinal, terpenic	25			-	-	-	-	29.766	29.843	Weak	Perfume	24
20.6966	2.52377e+08	2-Nonanone	821-55-6	-	-	-	-	-			23.107	2.52377e+08	Not identified	-	23.107	23.107	Weak	Wood, bark	26			-	-	-	-	30.451	30.574	Medium	Sweet, resin	25
20.7957	1.76632e+08	Benzyl alcohol	100-51-6	-	-	-	-	-			23.448	1.76632e+08	Nonanoic acid	112-05-0	23.448	23.448	Weak	Burnt candle	27			-	-	-	-	31.42	31.618	Weak	Bitter, wood	26
20.9318	5.91063e+08	Nonanal	124-19-6	20.971	20.991	Strong	Wax, Sweet	17			23.977	5.91063e+08	Not identified	-	23.977	23.977	Weak	Wax	28			-	-	-	-	31.872	31.964	Medium	Rubber	27
21.05	101745	p-Cresol	106-44-5	21.077	21.093	Strong	Medicinal	18			24.46	1.70316e+09	Not identified	-	24.45	24.47	Strong	Sweet	29			32.458	1017253	α-Curcumene?	644-30-4	-	-	-	-	-
21.1852	4.89596e+07	4-Ethenyl-1,2-dimethylbenzene	27831-13-6	21.194	21.198	Weak	Sweet	19			24.56	1.37664e+09	Not identified	-	24.56	24.56	Weak	Medicinal	30			-	-	-	-	33.304	33.605	Weak	Wood, old wood, decay, mold	28
21.5226	4.58799e+08	Dodecane	112-40-3	-	-	-	-	-			25.417	5.12798e+08	Not identified	-	25.417	25.417	Weak	Floral	31			-	-	-	-	34.038	34.155	Weak	Old, dusty	29
21.7442	1.70316e+09	Octanoic acid	124-07-2	21.743	21.743	Medium	Rubber, plastic	20			25.694	2.63282e+08	Not identified	-	25.686	25.702	Strong	Wax	32			36.273	527028	Si compound from the column	-	36.491	36.608	Weak	Sweet, floral	30
21.8257	1.12978e+08	1,2,4,5-Tetramethylbenzene	95-93-2	-	-	-	-	-			26.171	2.90016e+08	Not identified	-	26.171	26.171	Weak	Smoke	33			36.939	1496109	Diethylphtalate	84-66-2	-	-	-	-	-
22.014	177000000	Not identified	-	22.014	22.026	Medium	Burnt rubber, plastic	21			27.064	1.15021e+09	Not identified	-	27.06	27.068	Medium	Mold	34			-	-	-	-	37.634	37.725	Weak	Rubber, plastic	31
22.104	2.63923e+08	Tetrahydro-2H-pyran-2-one	542-28-9	22.104	22.104	Weak	Herbal, grass	22			27.203	4.30932e+08	Not identified	-	27.201	27.205	Weak	Rubber, plastic	35			39.31	1499164	Not identified	-	39.304	39.528	Medium	Old, wood, mold, old furniture	32
22.132	2.72118e+08	Not identified	-	22.132	22.132	Weak	Rubber, plastic	23			30.2165	3.08858e+08	3-Hydroxy-4-methoxybenzaldehyde	621-59-0	30.213	30.22	Medium	Vanilla, chocolate	36
22.3639	2.15623e+08	2-Decanone	693-54-9	-	-	-	-	-			31.0385	6.40535e+08	γ-Decalactone	706-14-9	31.037	31.04	Weak	Fruit	37
22.626	3.53676e+08	Benzoic acid	65-85-0	22.676	22.676	Weak	Floral	24			31.536	9.00528e+08	Not identified	-	31.536	31.536	Weak	Rubber, plastic	38
22.769	2.63923e+08	Not identified	-	22.767	22.771	Medium	Medicinal, terpenic	25
23.049	2.57513e+08	Not identified	-	23.049	23.049	Weak	Perfumed rubber, plastic	26
23.4448	1.32452e+09	Nonanoic acid	112-05-0	23.452	23.472	Strong	Rubber, plastic	27
23.7326	9.74633e+08	Not identified	-	23.798	23.809	Medium	Floral	28
24.5075	24.498	Not identified	-	24.498	24.517	Strong	Honey	29
24.2952	2.25555e+08	Naphthalene	91-20-3	-	-	-	-	-
24.63	138000000	Not identified	-	24.635	24.635	Weak	Medicinal	30
25.1	1.47207e+08	Tetradecane	629-59-4	-	-	-	-	-
25.457	2.57513e+08	Not identified	-	25.455	25.459	Weak	Floral	31
25.7335	1.27889e+08	Not identified	-	25.726	25.741	Strong	Wood, bark	32
26.2445	4.92304e+08	Not identified	-	26.243	26.246	Weak	Herbal, grass	33
27.027	3.15394e+08	Not identified	-	27.017	27.037	Strong	Mold	34
27.218	2.21693e+07	Not identified	-	27.218	27.218	Weak	Wax	35
27.9483	3.76424e+08	1-Methyl-3,5-bis(1-methylethyl)benzene	3055-14-9	-	-	-	-	-
30.208	2.36424e+08	3-Hydroxy-4-methoxybenzaldehyde	621-59-0	30.196	30.22	Strong	Vanilla, chocolate	36
31.0305	2.76424e+08	γ-Decalactone	706-14-9	31.027	31.034	Medium	Fruit	37
31.584	1.76424e+08	Not identified	-	31.578	31.59	Medium	Burnt rubber, plastic	38
32.5854	1.05202e+09	α-Dehydro-ar-himachalene	78204-62-3	-	-	-	-	-
33.6408	1.56791e+09	4-(2-Hydroxy-5-methoxyphenyl)pyrimidine	-	-	-	-	-	-
34.9847	6.95856e+08	(+/-)-Dihydro-ar-turmerone	30666-87-6	-	-	-	-	-

## Sheet: M2
M2_1											M2_2											M2_3											M2_4
Retention time (MS)	Area (MS)	Compound	CAS nr	Start (min) (O)	End (min) (O)	Intensity (O)	Aroma (O)	Nr in GC-O graph			Retention time (MS)	Area (MS)	Compound	CAS nr	Start (min) (O)	End (min) (O)	Intensity (O)	Aroma (O)	Nr in GC-O graph			Retention time (MS)	Area (MS)	Compound	CAS nr	Start (min) (O)	End (min) (O)	Intensity (O)	Aroma (O)	Nr in GC-O graph			Retention time (MS)	Area (MS)	Compound	CAS nr	Start (min) (O)	End (min) (O)	Intensity (O)	Aroma (O)	Nr in GC-O graph
9.9398	4.7699e+08	3-Methylpentane	96-14-0	-	-	-	-	-			9.9271	603000000	Hexane	110-54-3	-	-	-	-	-			-	-	-	-	1.167	1.229	Weak	Bitter	1			-	-	-	-	2.256	2.327	Weak	Burnt sugar, caramel	1
10.7629	3.0066e+08	2-Butanone	78-93-3	10.779	10.791	Medium	Butter	1			10.753	250388516	2-Butanone	78-93-3	10.713	10.717	Weak	Acid	1			1.696	3722114	Carbondioxide	124-38-9	-	-	-	-	-			-	-	-	-	2.466	2.586	Weak	Burnt sugar	2
10.8099	1.83011e+08	Acetic acid	64-19-7	-	-	-	-	-			10.7615	1.23359e+08	Acetic acid	64-19-7	10.745	10.761	Strong	Butter	2			3.296	1890455	Carbondioxide	124-38-9	-	-	-	-	-			3.324	1037664	Carbondioxide	124-38-9	-	-	-	-	-
11.6437	2.25204e+08	3-Methylhexane	589-34-4	-	-	-	-	-			10.8725	3.76227e+08	Acetic acid	64-19-7	-	-	-	-	-			-	-	-	-	4.01	4.092	Weak	Stable, horses	2			3.544	1463629	Carbondioxide	124-38-9	-	-	-	-	-			PL
12.1462	5.97611e+08	Heptane	142-82-5	-	-	-	-	-			11.1037	2.07133e+08	Ethyl acetate	141-78-6	-	-	-	-	-			-	-	-	-	4.668	4.747	Weak	Stable, horses	3			-	-	-	-	5.654	5.736	Weak	Sweet	3			PL
12.337	3.51025e+08	Heptyl formate	112-23-2	12.337	12.337	Weak	Burnt rubber, plastic	2			11.3814	3.00365e+08	2-Methylbutanoic anhydride	1519-23-9	-	-	-	-	-			-	-	-	-	5.567	5.689	Weak	Peach	4			6.405	170024	Sulfur dioxide	7446-09-5	-	-	-	-	-			SI
13.3466	2.32473e+08	Methylcyclohexane	108-87-2	-	-	-	-	-			11.6445	3.60735e+08	3-Methylhexane	589-34-4	-	-	-	-	-			-	-	-	-	6.09	6.179	Weak	Bitter	5			6.94	680176	2-Butanol	78-92-2	-	-	-	-	-			SI
13.5528	2.36442e+08	2-Methylheptane	592-27-8	-	-	-	-	-			12.1451	67984235	Heptane	142-82-5	-	-	-	-	-			6.937	4559202	2-Butanol	78-92-2	7.095	7.236	Weak	Sweet, showergel, peach	6			7.764	555924	Isopropyl alcohol	67-63-0	-	-	-	-	-			Similar or higher intensity in the blank, and lab contaminants
13.7821	1.24485e+08	3-Methylheptane	589-81-1	-	-	-	-	-			12.1503	1220000000	2-Methyl-propanoyl chloride	79-30-1	-	-	-	-	-			-	-	-	-	7.325	7.572	Medium	Sweet, fruit (peach), showergel	7			8.247	665512	Formic acid	64-18-6	-	-	-	-	-
14.3111	3.92884e+08	Octane	111-65-9	14.393	14.405	Medium	Cheese	3			12.283	1.25467e+08	Heptyl formate	112-23-2	12.269	12.297	Medium	Burnt rubber, plastic	3			7.748	1115408	Isopropyl alcohol	67-63-0	-	-	-	-	-			-	-	-	-	9.351	9.401	Weak	Burnt sugar	4
14.9104	1200000000	Toluene	108-88-3	14.971	14.979	Medium	Rubber, plastic	4			12.4495	1.18504e+08	Allyl ethyl ether	557-31-3	-	-	-	-	-			-	-	-	-	8.468	8.558	Medium	Sweet, showergel	8			9.399	169135	Acetic acid	64-19-7	-	-	-	-	-
15.151	1.14485e+08	Hexanal	66-25-1	15.151	15.151	Weak	Smoke	5			12.858	4.91274e+08	Benzene	71-43-2	12.856	12.86	Weak	Solvent	4			-	-	-	-	8.931	8.988	Weak	Oregano	9			-	-	-	-	9.576	9.682	Weak	Toast, burnt sugar	5
15.467	1.04485e+08	Isovaleric acid	503-74-2	15.457	15.477	Strong	Cheese	6			13.336	1.26135e+08	Methylcyclohexane	108-87-2	-	-	-	-	-			9.869	2319598	Acetic acid	64-19-7	-	-	-	-	-			10.014	18282499	Acetic acid	64-19-7	10.015	10.19	Weak	Vinegar	6
16.047	1.83011e+08	n-Hexyl acrylate	2499-95-8	16.047	16.047	Weak	Garlic, Onion	7			13.5429	5.2311e+08	2-Methylheptane	592-27-8	-	-	-	-	-			-	-	-	-	11.891	12.065	Weak	Sweat, organic decay	10			-	-	-	-	11.508	11.566	Weak	Green	7
16.3291	2.27736e+08	Nonane	111-84-2	-	-	-	-	-			13.6154	4.23073e+07	4-Methylheptane	589-53-7	-	-	-	-	-			-	-	-	-	13.41	13.521	Weak	Mushroom, mold	11			-	-	-	-	11.823	11.897	Weak	Sharp, solvent, wax	8
16.9253	1.19055e+09	Furfural	98-01-1	-	-	-	-	-			13.7732	5.14914e+08	3-Methylheptane	589-81-1	-	-	-	-	-			-	-	-	-	13.708	13.82	Weak	Decay	12			-	-	-	-	12.602	12.813	Weak	Burnt wood, incense	9
17.0085	730253197	o-Xylene	95-47-6	-	-	-	-	-			14.3024	8.53462e+08	Octane	111-65-9	14.409	14.441	Strong	Cheese	5			-	-	-	-	13.875	14.046	Weak	Organic decay, cold cuts	13			13.407	97527	Isobutyric acid	79-31-2	-	-	-	-	-
-	-	-	-	17.356	17.36	Weak	Burnt rubber, plastic	8			14.4058	3.61266e+08	(S)-(+)-1,2-Propanediol	4254-15-3	-	-	-	-	-			-	-	-	-	14.612	14.822	Weak	Organic decay, cold cuts, raw meat	14			14.152	2085568	Butyric acid	107-92-6	-	-	-	-	-
17.358	2.32473e+08	Heptanal	111-71-7	-	-	-	-	-			14.634	4.88368e+08	Butyric acid	107-92-6	14.638	14.65	Medium	Earth	6			-	-	-	-	15.809	15.866	Weak	Organic decay	15			15.323	950519	Isovaleric acid	503-74-2	15.338	15.444	Strong	Butyric acid	10
17.95	2.35062e+08	α-Pinene	80-56-8	17.935	17.943	Medium	Popcorn	9			14.8305	3.78873e+07	2,6-Dimethylheptane	1072-05-5	-	-	-	-	-			16.221	118181	Cyclobutanol	2919-23-5	16.338	16.501	Weak	Smoked, decay	16			15.445	995082	Butanamide	541-35-5	-	-	-	-	-
18.1899	1.31279e+08	Decane	124-18-5	-	-	-	-	-			14.9081	2870000000	Toluene	108-88-3	15.018	15.03	Medium	Burnt rubber, plastic	7			16.87	489972	Furfural	98-01-1	-	-	-	-	-			15.538	321676	2-Methylbutyric acid	116-53-0	15.546	15.676	Weak	Butyric acid, stale water	11
18.475	2.32473e+08	Hexanoic acid	142-62-1	18.475	18.475	Weak	Burnt bark, wood	10			15.6605	1.07113e+09	Hexanal	66-25-1	15.375	15.378	Weak	Medicinal	8			-	-	-	-	17.001	17.074	Weak	Cold cuts	17			16.234	481053	Isobutylacetic acid	110-19-0	16.499	16.572	Weak	Burnt wood, sugar	12
18.8016	2.59167e+08	m-Ethyltoluene	620-14-4	-	-	-	-	-			15.6929	3.70036e+08	Isovaleric acid	503-74-2	15.673	15.697	Strong	Cheese	9			-	-	-	-	17.608	17.682	Weak	Cold cuts	18			16.859	1253352	Furfural	98-01-1	-	-	-	-	-
19.2389	32516640	Octanal	124-13-0	18.917	18.925	Medium	Mushroom	11			15.7838	2.35494e+08	2-Ethyl-1-hexanol	104-76-7	-	-	-	-	-			-	-	-	-	17.9	17.984	Weak	Showergel, sweet	19			16.934	479139	o-Xylene	95-47-6	-	-	-	-	-
19.3271	234044815	2(5H)-Furanone	497-23-4	19.289	19.297	Medium	Burnt candle	12			-	-	-	-	15.8	15.804	Weak	Earth	10			-	-	-	-	18.865	18.956	Medium	Mushroom, forest, green	20			-	-	-	-	17.297	17.419	Medium	Cookies, sweet, butter	13
19.4936	6.11833e+08	2-Ethyl-1-hexanol	104-76-7	-	-	-	-	-			15.8903	2.51871e+08	n-Hexyl acrylate	2499-95-8	-	-	-	-	-			18.893	260257	Diethylformamide	617-84-5	19.106	19.223	Weak	No description recorded	21			17.919	126189	α-Pinene	80-56-8	17.875	17.98	Weak	Popcorn, burnt toast	14
19.5611	1.71903e+08	Benzaldehyde	100-52-7	19.61	19.61	Weak	Medicinal	13			-	-	-	-	15.902	15.906	Weak	Burnt bark, wood	11			19.313	787480	2(5H)-Furanone	497-23-4	-	-	-	-	-			18.192	1012631	Hexanoic acid	142-62-1	-	-	-	-	-
19.6714	328604658	Benzaldehyde	100-52-7	-	-	-	-	-			16.3246	4.2738e+08	Nonane	111-84-2	-	-	-	-	-			19.679	92438	Benzaldehyde	100-52-7	19.847	19.957	Medium	Sweet, showergel	22			-	-	-	-	18.417	18.531	Medium	Popcorn	15
19.9227	113213348	Undecane	1120-21-4	-	-	-	-	-			16.4736	1.87659e+08	Pentanoic acid	109-52-4	-	-	-	-	-			-	-	-	-	20.535	20.629	Weak	Toasted bread	23			-	-	-	-	18.903	19.028	Weak	Metallic, blood	16
20.1125	1.09157e+08	Not identified	-	20.106	20.119	Weak	Burnt rubber, plastic	14			16.9089	1.05389e+08	Ethylbenzene	100-41-4	-	-	-	-	-			-	-	-	-	20.637	20.74	Weak	Alcohol, solvent, acetone	24			18.893	777120	Diethylformamide	617-84-5	-	-	-	-	-
20.554	245656108	1H-Pyrrole-2-carboxaldehyde	1003-29-8	20.552	20.556	Weak	Wood, bark	15			16.9374	2.91971e+09	Furfural	98-01-1	-	-	-	-	-			20.967	431575	Nonanal	124-19-6	-	-	-	-	-			19.316	2733559	2(5H)Furanone	497-23-4	19.339	19.385	Weak	Popcorn	17
20.648	165906240	1H-Pyrrole-2-carboxaldehyde	1003-29-8	20.646	20.65	Weak	Mushroom	16			17.0104	1.78803e+09	Furfural	98-01-1	17.048	17.056	Medium	Herbal, grass	12			-	-	-	-	21.905	22.037	Weak	Green, old grass	25			19.679	333575	Benzaldehyde	100-52-7	19.714	19.791	Weak	Wax, make up	18
21.009	181274187	Nonanal	124-19-6	20.999	21.019	Strong	Wax	17			17.3883	116000000	Heptanal	111-71-7	17.318	17.322	Weak	Medicinal	13			-	-	-	-	22.076	22.081	Weak	No description recorded	26			19.782	113652	Octanal	124-13-0	19.859	19.933	Medium	Wax, make up	19
											17.5026	3.68098e+08	β-Butoxyethanol	111-76-2	17.462	17.462	Weak	Wax	14			-	-	-	-	22.161	22.281	Weak	Make up, lipstick, wax	27			19.909	179140	Not identified	-	-	-	-	-	-
											17.658	1.1088e+09	p-Xylene	106-42-3	-	-	-	-	-			22.675	454901	Decanal	112-31-2	-	-	-	-	-			19.966	270625	Heptanoic acid	111-14-8	-	-	-	-	-
											17.946	3.7364e+08	α-Pinene	80-56-8	-	-	-	-	-			-	-	-	-	23.977	24.087	Weak	Make up, waxy	28			20.515	1572300	1H-Pyrrole-2-carboxaldehyde	1003-29-8	20.614	20.698	Medium	Mushroom, forest	20
											18.1914	2.72204e+08	α-Pinene	80-56-8	18.039	18.039	Weak	Pine, resinous	15			24.107	661588	Diethylformamide	617-84-5	-	-	-	-	-			20.821	4633527	Benzyl alcohol	100-51-6	-	-	-	-	-
											18.3222	5.65448e+08	Hexanoic acid	142-62-1	18.509	18.525	Medium	Vanilla, chocolate	16			-	-	-	-	26.71	26.783	Weak	Rotten	29			20.955	941068	Nonanal	124-19-6	-	-	-	-	-
											18.6769	1.79304e+08	Propylbenzene	103-65-1	18.888	18.896	Weak	Mushroom	17			-	-	-	-	30.91	30.991	Weak	Burnt wood	30			-	-	-	-	21.079	21.188	Weak	Stable, horses, manure	21
											18.7974	5.87872e+08	m-Ethyltoluene	620-14-4	-	-	-	-	-			-	-	-	-	35.516	35.71	Weak	Fresh, fragrant, cloves, herbal	31			-	-	-	-	21.196	21.35	Medium	Dried flowers, old flowers	22
											18.876	1.09506e+08	1,2,4-Trimethylbenzene	95-63-6	-	-	-	-	-			-	-	-	-	37.008	37.344	Weak	Incense, damp wood	32			-	-	-	-	21.479	21.593	Medium	Flowers, sweet	23
											19.2352	7.43582e+07	Not identified	-	-	-	-	-	-			-	-	-	-	37.427	37.573	Weak	Sweet, fruit (peach), floral	33			21.834	708904	o-Guaiacol	90-05-1	21.806	21.957	Medium	Rubber, burnt rubber, plastic, stale	24
											19.3344	5.48134e+08	2(5H)-Furanone	497-23-4	19.303	19.339	Strong	Burnt candle	18			-	-	-	-	37.665	37.765	Weak	Rotten, old wood	34			-	-	-	-	22.052	22.179	Medium	Licorice, bittersweet, plastic	25
											19.4919	1.45576e+09	Mesitylene	108-67-8	-	-	-	-	-														22.187	1297666	Si compound from the column	-	22.187	22.328	Weak	Burnt plastic, old flowers	26
											19.6702	8.83787e+08	Benzaldehyde	100-52-7	-	-	-	-	-														-	-	-	-	22.336	22.459	Weak	Licorice	27
											-	-	-	-	19.776	19.776	Weak	Solvent	19														22.663	1602379	α-Benzoyloleic acid?	55130-16-0	-	-	-	-	-
											19.7765	1.69164e+08	1,2,3-Trimethylbenzene	526-73-8	-	-	-	-	-														-	-	-	-	22.811	22.984	Weak	Bitter, organic decay, wood, warm	28
											19.9213	4.80358e+08	Undecane	1120-21-4	-	-	-	-	-														22.949	474019	Benzyl acetate	140-11-4	23.135	23.27	Medium	Woody, burnt, licorice-like	29
											20.1513	2.35781e+08	Heptanoic acid	111-14-8	-	-	-	-	-														23.248	656630	Heptacosane	593-49-7	-	-	-	-	-
											20.234	2.30123e+08	1,2,3-Trimethylbenzene	526-73-8	-	-	-	-	-														-	-	-	-	23.425	23.563	Medium	Stale, flower, pleasant	30
											20.5138	2.70102e+08	1H-Pyrrole-2-carboxaldehyde	1003-29-8	20.601	20.629	Medium	Mold	20														-	-	-	-	23.668	23.832	Weak	Bitter, burnt rubber, sour	31
											20.7934	8.12761e+08	Benzyl alcohol	100-51-6	20.853	20.857	Weak	Solvent	21														-	-	-	-	23.976	24.111	Weak	Bitter, burnt	32
											20.9308	3.62507e+08	Nonanal	124-19-6	-	-	-	-	-														-	-	-	-	24.139	24.257	Weak	Burnt plastic, smoked	33
											21.5323	4.75145e+08	1,2,3-Trimethylbenzene	526-73-8	-	-	-	-	-														-	-	-	-	24.478	24.723	Medium	Wood, old resin, wooden pencil	34
											21.5555	1.05335e+08	Acetophenone	98-86-2	-	-	-	-	-														24.568	526151	1-Chloroeicosane	42217-02-7	-	-	-	-	-
											21.8199	4.52287e+08	3-Ethyl-o-xylene	933-98-2	-	-	-	-	-														24.705	1181833	2-Piperidone	675-20-7	24.809	24.966	Weak	Old, wood	35
											22.1641	7.54448e+08	N-(3-Methylbutyl)acetamide	13434-12-3	-	-	-	-	-														-	-	-	-	25.117	25.153	Weak	Wood	36
											22.8871	4.10023e+08	Benzyl acetate	140-11-4	-	-	-	-	-														25.146	1814085	Tetratetracontane	7098-22-8	-	-	-	-	-
											23.2045	1.87227e+08	Tridecane	629-50-5	-	-	-	-	-														-	-	-	-	25.438	25.593	Weak	Sweet, perfume	37
											23.533	3.00031e+08	Nonanoic acid	112-05-0	-	-	-	-	-														-	-	-	-	25.822	25.955	Medium	Medicine, anise, candy, mint	38
											23.7387	1.2588e+08	1-(4-Methylphenyl)ethanone	122-00-9	-	-	-	-	-														26.013	542107	5-Chloroguaiacol	3743-23-5	26.021	26.139	Weak	Burnt, rubber, smoked	39
											24.293	3.15044e+08	Naphthalene	91-20-3	-	-	-	-	-														26.123	4896315	(E)-Cinnamaldehyde	14371-10-9	26.147	26.278	Weak	Flour, cinnamon	40
											24.7778	1.94161e+09	2-Piperidinone	675-20-7	-	-	-	-	-														-	-	-	-	26.29	26.433	Medium	Bitumen	41
											26.0486	2.67896e+08	(E)-Cinnamaldehyde	14371-10-9	-	-	-	-	-														26.471	159967	Heptacosane	593-49-7	26.5	26.613	Weak	Cinnamon, sweat	42
											26.7084	1.98063e+08	β-Methylnaphthalene	91-57-6	-	-	-	-	-														-	-	-	-	26.724	26.839	Weak	Cinnamon, flour, burnt	43
											27.3828	2.99123e+08	Pentadecane	629-62-9	-	-	-	-	-														-	-	-	-	26.946	27.104	Weak	Baking products, icing sugar	44
																																	-	-	-	-	27.309	27.434	Weak	Wet, cinnamon	45
																																	27.403	1978566	Heptacosane	593-49-7	27.524	27.637	Weak	Heavy, warm	46
																																	28.051	367370	1-Chloro dodecane	112-52-7	-	-	-	-	-
																																	-	-	-	-	28.759	28.827	Weak	Dust	47
																																	-	-	-	-	29.176	29.331	Weak	Organic decay	48
																																	-	-	-	-	29.745	29.85	Weak	Dry flowers, old flowers	49
																																	-	-	-	-	30.11	30.261	Weak	Burnt, burnt plastic	50
																																	30.24	2887159	Heptacosane	593-49-7	-	-	-	-	-
																																	-	-	-	-	31.112	31.222	Medium	Peach, sweet, peach tea	51
																																	-	-	-	-	32.642	32.788	Weak	Sweet	52
																																	-	-	-	-	33.508	33.608	Medium	Cinnamon, sweet, powder	53
																																	-	-	-	-	33.731	33.818	Weak	Cinnamon	54
																																	33.926	1004979	2-Methyleicosane	1560-84-5	33.94	34.021	Weak	Milk, fat	55
																																	-	-	-	-	34.801	34.923	Medium	Milk, powder milk	56
																																	-	-	-	-	35.169	35.278	Weak	Mold	57
																																	36.932	3417640	Diethylphtalate	84-66-2	-	-	-	-	-
																																	-	-	-	-	37.467	37.604	Weak	Sweat	58
																																	38.817	1607524	2-Methyleicosane	1560-84-5	-	-	-	-	-
																																	-	-	-	-	39.721	39.853	Weak	Sweet, wood, wooden pencil	59

## Sheet: M3
M3_1											M3_2											M3_3											M3_4
Retention time (MS)	Area (MS)	Compound	CAS nr	Start (min) (O)	End (min) (O)	Intensity (O)	Aroma (O)	Nr in GC-O graph			Retention time (MS)	Area (MS)	Compound	CAS nr	Start (min) (O)	End (min) (O)	Intensity (O)	Aroma (O)	Nr in GC-O graph			Retention time (MS)	Area (MS)	Compound	CAS nr	Start (min) (O)	End (min) (O)	Intensity (O)	Aroma (O)	Nr in GC-O graph			Retention time (MS)	Area (MS)	Compound	CAS nr	Start (min) (O)	End (min) (O)	Intensity (O)	Aroma (O)	Nr in GC-O graph
9.9194	8.06388e+08	Hexane	110-54-3	-	-	-	-	-			9.6135	2.10639e+08	Methylene chloride	75-09-2	-	-	-	-	-			1.61	3411863	Carbondioxide	124-38-9	-	-	-	-	-			1.565	4029135	Carbondioxide	124-38-9	-	-	-	-	-
10.6836	1.51927e+08	Acetic acid	64-19-7	-	-	-	-	-			9.9184	7.08461e+08	Hexane	110-54-3	-	-	-	-	-			-	-	-	-	2.885	2.967	Weak	Rotten vegetables, green	1			-	-	-	-	2.401	2.474	Weak	Bread	1
10.7915	1.54044e+08	2,3-Butanedione	431-03-8	10.732	10.851	Weak	Floral	1			10.7915	1.44044e+08	Acetic acid	64-19-7	10.716	10.867	Medium	Wax, acidic	1			3.281	4096083	Carbondioxide	124-38-9	-	-	-	-	-			-	-	-	-	2.583	2.649	Weak	Sweat	2
11.0507	215795704	Methylcyclopentane	96-37-7	-	-	-	-	-			11.3772	229874454	2-Methylhexane	591-76-4	-	-	-	-	-			3.541	1586650	Carbondioxide	124-38-9	-	-	-	-	-			3.192	1646828	Carbondioxide	124-38-9	-	-	-	-	-			PL
11.3831	340244883	2-Methylhexane	591-76-4	-	-	-	-	-			12.1397	735786703	Heptane	142-82-5	-	-	-	-	-			-	-	-	-	4.208	4.287	Weak	Wax, make up	2			3.532	973367	Carbondioxide	124-38-9	-	-	-	-	-			PL
12.1512	1304536060	3-Methylhexane	589-34-4	-	-	-	-	-			12.5648	525599675	Benzene	628-16-0	-	-	-	-	-			6.863	30190428	2,3-Butanediol	513-85-9	-	-	-	-	-			-	-	-	-	4.471	4.528	Weak	Sweat	3			SI
12.5621	551171669	Benzene	71-43-2	-	-	-	-	-			13.3292	361447751	Methylcyclohexane	108-87-2	-	-	-	-	-			7.746	3738990	2-Butanol	78-92-2	-	-	-	-	-			6.86	63412823	2,3-Butanediol	513-85-9	-	-	-	-	-			SI
13.3382	492562087	Methylcyclohexane	108-87-2	-	-	-	-	-			13.5401	295467705	2-Methylheptane	592-27-8	-	-	-	-	-			9.774	493404	Acetic acid	64-19-7	-	-	-	-	-			7.708	2560131	Methoxy acetic acid	625-45-6	7.703	7.857	Weak	Mold, forest, mushroom	4			Similar or higher intensity in the blank, and lab contaminants
13.5408	478013821	2-Methylheptane	592-27-8	-	-	-	-	-			13.7659	180545616	3-Methylheptane	589-81-1	-	-	-	-	-			-	-	-	-	13.328	13.402	Weak	Coffee	3			-	-	-	-	7.885	7.999	Weak	Forest, mold, humid, geosmine	5
13.771	343775627	3-Methylheptane	589-81-1	-	-	-	-	-			14.2968	524089479	Octane	111-65-9	-	-	-	-	-			-	-	-	-	14.913	14.97	Weak	Coffee, bitter	4			-	-	-	-	8.821	8.922	Weak	Sweet, fruit	6
14.1362	485245983	sec-Butyl acetate	105-46-4	-	-	-	-	-			14.4201	385135688	2-Octanol	123-96-6	-	-	-	-	-			-	-	-	-	15.763	15.836	Weak	Warm, bitter, coffee	5			-	-	-	-	9.189	9.27	Weak	Mold	7
14.3034	978019063	Octane	111-65-9	-	-	-	-	-			14.8983	2194892635	Toluene	108-88-3	-	-	-	-	-			16.862	387865	Furfural	98-01-1	-	-	-	-	-			9.669	629021	Acetic acid	64-19-7	-	-	-	-	-
14.3994	285899064	Not identified	-	-	-	-	-	-			15.009	2.29874e+08	1,3-Dimethylcyclohexane	591-21-9	14.985	15.033	Medium	Rubber, plastic	2			17.007	445663	Si compound from the column	-	-	-	-	-	-			-	-	-	-	9.879	9.98	Weak	Forest, green, mold	8
14.8286	4.88014e+07	2,6-Dimethylheptane	1072-05-5	-	-	-	-	-			15.3817	6.28827e+08	Hexanal	66-25-1	15.443	15.538	Medium	Cheese	3			-	-	-	-	17.878	18.01	Weak	Fragrant, burnt toast, popcorn	6			-	-	-	-	12.242	12.347	Weak	Peach, tea, sweet	9
14.9036	2891788258	Toluene	108-88-3	-	-	-	-	-			-	-	-	-	15.811	15.863	Weak	Earth	4			-	-	-	-	18.41	18.514	Medium	Popcorn, fragrant	7			-	-	-	-	12.868	12.974	Weak	Showergel, sweet, perfume	10
15.6006	3.79303e+08	1,3-Dimethylcyclohexane	591-21-9	14.978	15.03	Weak	Rubber, plastic	2			15.837	9.84477e+07	1,3,5-Trioxepane	5981-06-6	-	-	-	-	-			18.889	520325	Diethylformamide	617-84-5	-	-	-	-	-			13.952	230945	Si compound from the column	-	-	-	-	-	-
15.6088	2.7649e+07	Hexanal	66-25-1	15.408	15.46	Weak	Herbal, grass	3			16.0505	1.09506e+08	Cyclopentanone	120-92-3	16.015	16.086	Weak	Spice	5			-	-	-	-	18.931	19.013	Weak	Metallic, blood, mushroom	8			-	-	-	-	14.382	14.435	Weak	Fresh	11
15.7828	3.63133e+08	1,3,5-Trioxepane	5981-06-6	-	-	-	-	-			16.3194	3.12566e+08	Nonane	111-84-2	-	-	-	-	-			19.233	84966	Octanal	124-13-0	-	-	-	-	-			-	-	-	-	15.596	15.698	Weak	Wood, wooden pencil	12
-	-	-	-	15.964	16.007	Weak	Rubber, plastic	4			16.5016	1.03141e+08	Formic acid, hexyl ester	629-33-4	-	-	-	-	-			19.311	993860	Phenol	108-95-2	-	-	-	-	-			-	-	-	-	16.514	16.615	Weak	Sweat, dirty	13
-	-	-	-	16.038	16.09	Weak	Earth	5			16.9046	7.61312e+08	Furfural	98-01-1	-	-	-	-	-			19.551	1535305	Si compound from the column	-	-	-	-	-	-			16.85	181881	Furfural	98-01-1	-	-	-	-	-
16.064	1.51927e+08	Cyclopentanone	120-92-3	-	-	-	-	-			16.9106	1.31942e+09	Furfural	98-01-1	-	-	-	-	-			-	-	-	-	19.64	19.735	Weak	Yeast, butyric acid, vomit	9			16.995	567963	Si compound from the column	-	-	-	-	-	-
16.3206	5.59558e+08	Nonane	111-84-2	-	-	-	-	-			17.0295	3.85136e+08	p-Xylene	106-42-3	17	17.059	Weak	Rubber, plastic	6			-	-	-	-	20.659	20.737	Medium	Mushroom, forest	10			-	-	-	-	17.905	18.039	Weak	Old house, dusty, powder	14
16.919	1312126875	Furfural	98-01-1	-	-	-	-	-			17.0548	2.51227e+06	Si compound from the column	-	-	-	-	-	-			20.957	1279582	Nonanal	124-19-6	21.202	21.323	Weak	Old, dried flowerss, stale water	11			-	-	-	-	18.047	18.397	Strong	Mushroom, forest, green, mold	15
17.0083	2.09259e+09	o-Xylene	106-42-3	17.024	17.083	Weak	Wood, bark	6			-	-	-	-	17.317	17.411	Weak	Nut	7			-	-	-	-	21.826	21.918	Weak	Plastic, burnt, smoked	12			-	-	-	-	18.405	18.503	Medium	Popcorn, bready	16
-	-	-	-	17.306	17.362	Weak	Meat, soup	7			17.386	1.64864e+08	Heptanal	111-71-7	-	-	-	-	-			-	-	-	-	21.923	22.066	Weak	Salty water, blood	13			-	-	-	-	18.858	18.989	Medium	Mushroom, forest, green	17
17.334	1.60292e+08	Heptanal	111-71-7	-	-	-	-	-			17.492	3.41812e+08	β-Butoxyethanol	111-76-2	-	-	-	-	-			-	-	-	-	22.157	22.258	Weak	Old, stale	14			-	-	-	-	18.993	19.238	Weak	Fishy, oysters	18
17.5004	340407976	β-Butoxyethanol	111-76-2	-	-	-	-	-			17.6547	6.30501e+08	p-Xylene	106-42-3	-	-	-	-	-			-	-	-	-	22.27	22.392	Weak	Old flowers, stale water	15			19.301	634432	Phenol	108-95-2	-	-	-	-	-
17.6596	1034746487	p-Xylene	106-42-3	-	-	-	-	-			17.9468	1.9626e+09	α-Pinene	80-56-8	-	-	-	-	-			22.672	854852	Decanal	112-31-2	22.723	22.825	Weak	Old furniture, mold	16			19.668	327615	Benzaldehyde	100-52-7	19.786	19.941	Medium	Sweet, humid, fruit, fake berries	19
17.9512	429111575	α-Pinene	80-56-8	-	-	-	-	-			18.182	4.2362e+08	2,2,3,3-Tetramethylbutane	594-82-1	-	-	-	-	-			-	-	-	-	22.829	22.976	Strong	Old wood, organic decay	17			-	-	-	-	20.619	20.705	Medium	Metallic, blood	20
18.1905	243614286	Decane	124-18-5	-	-	-	-	-			18.2732	1.60443e+08	Pentanoic acid	109-52-4	-	-	-	-	-			-	-	-	-	23.533	23.762	Weak	Old, wood, mold, humid	18			20.948	503856	Nonanal	124-19-6	-	-	-	-	-
18.7919	6.24116e+08	m-Ethyltoluene	620-14-4	18.889	18.954	Medium	Herbal, grass	8			18.7897	3.9132e+08	m-Ethyltoluene	108-67-8	18.85	18.937	Medium	Herbal, grass	8			-	-	-	-	24.023	24.145	Weak	Peanuts, sweet	19			21.589	685037	Acetophenone	98-86-2	-	-	-	-	-
19.2376	1.55199e+08	Octanal	124-13-0	-	-	-	-	-			19.0608	2.48497e+08	β-Pinene	127-91-3	-	-	-	-	-			24.098	841311	Diethylformamide	617-84-5	-	-	-	-	-			21.826	580602	Not identified	-	21.841	21.957	Medium	Incense, spice, cinnamon	21
19.307	361840811	o-Ethyltoluene	611-14-3	19.251	19.349	Weak	Fat, oil	9			19.1446	8.93504e+07	6-Ethyl-2-methyloctane	62016-19-7	-	-	-	-	-			-	-	-	-	24.625	24.744	Weak	Decay, organic decay, old, humid	20			-	-	-	-	25.143	25.292	Weak	Green, fresh wood, undergrowth, wet leaves	22
19.4917	1196049577	Cyclofenchene	488-97-1	-	-	-	-	-			19.2318	3.33471e+08	Octanal	124-13-0	-	-	-	-	-			-	-	-	-	24.878	24.956	Weak	Old, cinnamon	21			27.331	510088	1-Docosanol	30303-65-2	-	-	-	-	-
19.5555	382568114	Si compound from the column	-	-	-	-	-	-			19.287	4.88014e+07	o-Ethyltoluene	611-14-3	19.23	19.344	Medium	Herbal, grass	9			25.15	622472	Tetradecane	1560-84-5	-	-	-	-	-			-	-	-	-	27.88	27.962	Weak	Incense	23
19.6671	289767131	Benzaldehyde	100-52-7	-	-	-	-	-			19.3033	2.98674e+08	Phenol	108-95-2	-	-	-	-	-			-	-	-	-	25.415	25.493	Weak	Sweet	22			30.229	323711	Si compound from the column	-	-	-	-	-	-
19.7758	143700629	D-Limonene	5989-27-5	-	-	-	-	-			19.478	1.3423e+09	Cyclofenchene	488-97-1	-	-	-	-	-			-	-	-	-	25.643	25.768	Weak	Sweet, pungent, showergel	23			-	-	-	-	31.625	31.679	Weak	Burnt wood	24
19.917	270280666	Undecane	1120-21-4	-	-	-	-	-			19.5395	5.67168e+08	Si compound from the column	-	-	-	-	-	-			-	-	-	-	25.808	25.917	Medium	Medicinal	24			-	-	-	-	33.182	33.244	Weak	Incense	25
20.0132	1.89408e+08	Heptanoic acid	111-14-8	20.036	20.076	Weak	Spice	10			19.6661	4.38552e+08	Benzaldehyde	100-52-7	-	-	-	-	-			-	-	-	-	27.452	27.569	Weak	Spice, sweet	25			-	-	-	-	36.583	36.661	Weak	Rotten, rotten fruit	26
20.2356	2.6324e+08	1,4-Diethylbenzene	105-05-5	20.419	20.456	Weak	Floral	11			19.7695	4.9732e+08	D-Limonene	5989-27-5	-	-	-	-	-			-	-	-	-	27.609	27.747	Weak	Cinnamon, flour	26			36.887	5643237	Diethylphtalate	84-66-2	-	-	-	-	-
20.62	298222910	1H-Pyrrole-2-carboxaldehyde	1003-29-8	20.592	20.648	Medium	Mold	12			19.9147	3.21246e+08	Undecane	1120-21-4	-	-	-	-	-			28.054	360868	1-Chlorododecane	112-52-7	28.033	28.127	Weak	Sweet	27			37.591	467200	Si compound from the column	-	-	-	-	-	-
20.7879	2.18671e+08	Benzyl alcohol	100-51-6	-	-	-	-	-			20.4437	9.84477e+07	1,3-Diethylbenzene	141-93-5	-	-	-	-	-			-	-	-	-	30.3	30.377	Weak	Wooden pencil	28
20.9315	3.60142e+08	Nonanal	124-19-6	20.949	20.988	Weak	Fat, oil	13			20.063	2.38822e+08	Heptanoic acid	111-14-8	20.016	20.11	Weak	Garlic, Onion	10			-	-	-	-	31.136	31.303	Weak	Old, old furniture, humid	29
21.5273	392501850	Dodecane	112-40-3	-	-	-	-	-			20.374	1.66784e+08	1,4-Diethylbenzene	105-05-5	20.348	20.4	Weak	Floral	11			-	-	-	-	31.664	31.75	Weak	Spice	30
21.6641	4.13371e+08	Octanoic acid	124-07-2	-	-	-	-	-			20.594	2.66952e+08	1H-Pyrrole-2-carboxaldehyde	1003-29-8	20.502	20.686	Weak	Mold, geosmin	12			-	-	-	-	33.517	33.641	Weak	Sweet, cinnamon, flour, dusty	31
21.8278	1.56578e+08	(1,1-Dimethylpropyl)benzene	2049-95-8	21.789	21.914	Weak	Herbal, grass	14			20.7909	1.73479e+09	Benzyl alcohol	100-51-6	-	-	-	-	-			-	-	-	-	34.389	34.562	Weak	Donuts, icing sugar, vanilla, dusty	32
22.047	5.12798e+08	(E)-2-Nonenal	18829-56-6	22.02	22.074	Weak	Earth	15			20.8759	1.01324e+08	4-Cyanocyclohexene	100-45-8	-	-	-	-	-			-	-	-	-	35.348	35.48	Strong	Showergel, peach, sweet, sharp	33
22.258	2.63282e+08	1-Methyl-4-(1-methylpropyl)benzene	1595-16-0	22.238	22.278	Weak	Herbal, grass	16			20.9325	660806343	Nonanal	124-19-6	20.862	21.137	Medium	Wood, bark	13			36.927	1960228	Diethylphtalate	84-66-2	36.944	37.09	Strong	Showergel, sharp, sweet	34
22.7135	2.90016e+08	Decanal	112-31-2	22.692	22.735	Weak	Spice	17			21.0761	8.28702e+07	1-Ethyl-3,5-dimethylbenzene	934-74-7	-	-	-	-	-			-	-	-	-	37.169	37.306	Weak	Citrus, sweet	35
23.2095	1.60292e+08	Tridecane	629-50-5	-	-	-	-	-			21.5191	446774747	Dodecane	112-40-3	-	-	-	-	-			-	-	-	-	38.148	38.33	Weak	Sharp, wood, organic decay, cold cuts	36
23.3831	222330069	Nonanoic acid	112-05-0	23.368	23.428	Weak	Wax	18			21.8385	2.06915e+08	(1,1-Dimethylpropyl)benzene	2049-95-8	21.778	21.899	Weak	Floral	14			-	-	-	-	38.644	38.761	Weak	Mold	37
23.4965	1.51927e+08	Not identified	-	23.483	23.51	Weak	Earth	19			22.0675	272000000	(E)-2-Nonenal	18829-56-6	22.013	22.122	Weak	Burnt bark, wood	15			-	-	-	-	39.053	39.147	Medium	Showergel	38
24.2897	2.84657e+08	Naphthalene	91-20-3	24.299	24.357	Weak	Nail polish, varnish	20			22.274	214000000	1-Methyl-4-(1-methylpropyl)benzene	1595-16-0	22.233	22.315	Weak	Rubber, plastic	16			-	-	-	-	39.708	39.86	Weak	Sweet, perfume, showergel, citrus	39
25.1084	1.54044e+08	Tetradecane	629-59-4	-	-	-	-	-			22.6175	4.61962e+08	Decanal	112-31-2	22.639	22.749	Medium	Herbal, grass	17
25.771	1.2588e+08	p-Anisaldehyde	123-11-5	25.751	25.791	Weak	Floral	21			23.4155	2.30123e+08	Nonanoic acid	112-05-0	23.358	23.473	Weak	Fat, oil	18
26.0765	3.15044e+08	(E)-Cinnamaldehyde	14371-10-9	26.041	26.112	Weak	Herbal, grass	22			23.5265	2.70102e+08	Not identified	-	23.485	23.568	Weak	Earth	19
26.6625	1.43399e+06	Not identified	-	26.643	26.682	Weak	Herbal, grass	23			24.341	3.67191e+08	Naphthalene	91-20-3	24.307	24.375	Weak	Sweat	20
27.0495	1.94161e+09	Not identified	-	27.034	27.065	Weak	Rubber, plastic	24			25.7685	1.08802e+08	p-Anisaldehyde	123-11-5	25.733	25.804	Weak	Sweet	21
28.718	2.67896e+08	β-Damascone	23726-91-2	28.69	28.746	Weak	Spice	25			26.0845	3.7364e+07	(E)-Cinnamaldehyde	14371-10-9	26.011	26.158	Weak	Herbal, grass	22
28.7845	1.98063e+08	γ-Ionone	79-76-5	28.757	28.812	Weak	Earth	26			26.6495	2.72204e+07	Not identified	-	26.626	26.673	Weak	Rubber, plastic	23
29.678	2.99123e+08	2,7-Dimethylnaphthalene	582-16-1	29.656	29.7	Weak	Mold	27			27.082	5.65448e+07	Not identified	-	27.033	27.131	Weak	Mold	24
											28.676	1.79304e+07	β-Damascone	23726-91-2	28.64	28.712	Weak	Floral	25
											28.753	5.87872e+07	γ-Ionone	79-76-5	28.723	28.783	Medium	Mint	26
											29.6305	1.09506e+07	2,7-Dimethylnaphthalene	582-16-1	29.611	29.65	Weak	Earth	27

## Sheet: M4
M4_1											M4_2											M4_3											M4_4
Retention time (MS)	Area (MS)	Compound	CAS nr	Start (min) (O)	End (min) (O)	Intensity (O)	Aroma (O)	Nr in GC-O graph			Retention time (MS)	Area (MS)	Compound	CAS nr	Start (min) (O)	End (min) (O)	Intensity (O)	Aroma (O)	Nr in GC-O graph			Retention time (MS)	Area (MS)	Compound	CAS nr	Start (min) (O)	End (min) (O)	Intensity (O)	Aroma (O)	Nr in GC-O graph			Retention time (MS)	Area (MS)	Compound	CAS nr	Start (min) (O)	End (min) (O)	Intensity (O)	Aroma (O)	Nr in GC-O graph
9.2431	2.3658e+08	2-Methylpentane	107-83-5	-	-	-	-	-			9.655	127637986	Acetic acid	64-19-7	9.655	9.655	Weak	Acid	1			1.684	3921956	Carbondioxide	124-38-9	-	-	-	-	-			1.693	2774409	Carbondioxide	124-38-9	-	-	-	-	-
9.3045	112753635	Acetic acid	64-19-7	9.303	9.306	Weak	Acid	1			9.9315	8.41889e+08	Hexane	110-54-3	-	-	-	-	-			3.327	1607134	Carbondioxide	124-38-9	1.418	1.507	Medium	Burnt, rubber	1			3.231	1930826	Carbondioxide	124-38-9	-	-	-	-	-
9.9446	7.6517e+08	Hexane	110-54-3	-	-	-	-	-			10.6994	1.11594e+08	Acetic acid	64-19-7	-	-	-	-	-			3.521	1315447	Carbondioxide	124-38-9	-	-	-	-	-			3.526	1320165	Carbondioxide	124-38-9	-	-	-	-	-
10.7825	2.10304e+08	2-Butanone	78-93-3	10.764	10.776	Medium	Butter	2			10.837	1.05782e+09	2-Butanone	78-93-3	10.827	10.847	Strong	Butter	2			6.941	1268063	2-Butanol	78-92-2	-	-	-	-	-			-	-	-	-	4.098	4.139	Weak	Caramel	1			PL
11.3895	3.9798e+08	2-Methylhexane	591-76-4	-	-	-	-	-			11.3841	4.11098e+08	2-Methylhexane	591-76-4	-	-	-	-	-			8.297	527297	Formic acid	64-18-6	-	-	-	-	-			6.922	2123134	2-Butanol	78-92-2	-	-	-	-	-			PL
12.0576	9.13954e+07	Cyclohexane	110-82-7	-	-	-	-	-			11.6434	4.55603e+08	3-Methylhexane	589-34-4	-	-	-	-	-			8.466	326681	Dimethylsulfite	75-18-3	-	-	-	-	-			-	-	-	-	7.972	8.071	Weak	Solvent, burnt plastic	2			SI
12.1548	1.4956e+09	Heptane	142-82-5	-	-	-	-	-			12.0448	9.11494e+07	Cyclohexane	110-82-7	-	-	-	-	-			9.886	259273	Acetic acid	64-19-7	-	-	-	-	-			8.234	183974	Formic acid	64-18-6	-	-	-	-	-			SI
-	-	-	-	12.32	12.324	Weak	Cheese	3			12.1502	1.50582e+09	Heptane	142-82-5	-	-	-	-	-			-	-	-	-	10.405	10.548	Weak	Dry, boiled broccoli	2			-	-	-	-	9.001	9.097	Weak	Coffee	3			Similar or higher intensity in the blank, and lab contaminants
12.5801	5.60109e+08	Benzene	71-43-2	-	-	-	-	-			-	-	-	-	12.378	12.386	Medium	Solvent	3			-	-	-	-	11.856	11.939	Weak	Pencil sharpening, wooden pencil	3			9.874	1794496	Acetic acid	64-19-7	-	-	-	-	-
13.3469	4.66639e+08	Methylcyclohexane	108-87-2	-	-	-	-	-			12.455	6.08641e+07	2-Methylbutanal	96-17-3	-	-	-	-	-			11.956	655430	Trimethylamine	75-50-3	11.951	12.029	Strong	Fish, ammonia	4			-	-	-	-	11.126	11.228	Weak	Bitter, coffee	4
13.5533	6.37111e+08	2-Methyl-heptane	592-27-8	-	-	-	-	-			12.5729	5.68666e+08	Benzene	71-43-2	-	-	-	-	-			-	-	-	-	12.042	12.126	Weak	Fish	5			-	-	-	-	11.524	11.556	Weak	Metallic	5
13.7817	4.08869e+08	3-Methylheptane	589-81-1	-	-	-	-	-			13.2237	2.14144e+08	Pentanal	110-62-3	13.265	13.269	Weak	Cheese	4			-	-	-	-	12.906	13.067	Weak	Rotten vegetables	6			-	-	-	-	12.011	12.177	Weak	Bitter, coffee	6
14.3117	1.1688e+09	Octane	111-65-9	-	-	-	-	-			13.3465	4.37599e+08	Methylcyclohexane	108-87-2	-	-	-	-	-			12.913	330471	Acetol	116-09-6	-	-	-	-	-			12.087	154056	Propanoic acid	79-09-4	-	-	-	-	-
14.4345	3.55272e+08	2-Octanol	123-96-6	-	-	-	-	-			13.5522	6.23632e+08	2-Methylheptane	592-27-8	-	-	-	-	-			-	-	-	-	13.075	13.186	Medium	Gas-like, decay	7			14.003	1011172	Si compound from the column	-	-	-	-	-	-
14.9136	2.75932e+09	Toluene	108-88-3	14.991	15.007	Medium	Rubber, plastic	4			13.6266	1.04739e+08	4-Methylheptane	589-53-7	-	-	-	-	-			-	-	-	-	13.431	13.552	Weak	Decay, rotten vegetables	8			16.273	2768175	Not identified	513-85-9	16.243	16.358	Weak	Fruit, citrus	7
15.3786	2.45944e+08	n-Butyl acetate	123-86-4	-	-	-	-	-			13.7791	3.88207e+08	3-Methylheptane	589-81-1	-	-	-	-	-			13.887	248496	3-Methyl-2-butanol	598-75-4	-	-	-	-	-			16.85	438363	Not identified	-	-	-	-	-	-
15.454	2.10304e+08	Hexanal	66-25-1	15.442	15.466	Strong	Herbal, grass	5			14.3128	1.05782e+09	Octane	111-65-9	14.361	14.364	Weak	Fecal, petrol	5			14.006	264463	Si compound from the column	-	-	-	-	-	-			16.995	976889	Si compound from the column	-	-	-	-	-	-
15.611	3.6263e+08	4-Methyloctane	2216-34-4	-	-	-	-	-			14.4161	2.96371e+08	R-(-)-1,2-Propanediol	4254-14-2	-	-	-	-	-			15.005	260548	Not identified	-	-	-	-	-	-			-	-	-	-	18.394	18.477	Medium	Popcorn, toast	8
16.001	1.18504e+08	n-Hexyl acrylate	2499-95-8	16.001	16.001	Weak	Herbal, grass	6			14.907	2.84571e+09	Toluene	108-88-3	15.065	15.077	Medium	Rubber, plastic	6			15.133	387956	Not identified	-	-	-	-	-	-			-	-	-	-	18.653	18.702	Weak	Toast	9
16.3282	5.47734e+08	Nonane	111-84-2	-	-	-	-	-			15.3994	5.09052e+08	Hexanal	66-25-1	15.461	15.469	Medium	Herbal, grass	7			15.466	333271	Ethylmethylamide	624-78-2	-	-	-	-	-			18.808	160787	1,2-Cyclopentadione	3008-40-0	-	-	-	-	-
16.9269	1.09998e+09	Furfural	98-01-1	-	-	-	-	-			15.5255	3.10465e+08	Isovaleric acid	503-74-2	15.516	15.535	Strong	Cheese	8			-	-	-	-	15.901	16.105	Medium	Rotten vegetables	9			-	-	-	-	18.86	18.968	Medium	Metallic, blood, mushroom	10
17.0107	1.87841e+09	p-Xylene	106-42-3	-	-	-	-	-			15.6086	3.86878e+08	4-Methyloctane	2216-34-4	-	-	-	-	-			16.454	65958	Not identified	-	16.539	16.712	Medium	Rotten, onion	10			18.893	223263	Diethylformamide	617-84-5	-	-	-	-	-
17.031	1.28837e+08	Ethylbenzene	100-41-4	17.029	17.033	Weak	Herbal, grass	7			15.9915	1.10329e+08	n-Hexyl acrylate	2499-95-8	15.99	15.993	Weak	Floral	9			16.856	3608575	2-Furanmethanol	98-00-0	-	-	-	-	-			-	-	-	-	19.102	19.145	Weak	Metallic	11
17.3897	7.85543e+07	Heptanal	111-71-7	17.33	17.338	Medium	Medicinal	8			16.3289	4.4753e+08	Nonane	111-84-2	-	-	-	-	-			17.017	443809	Si compound from the column	-	-	-	-	-	-			19.308	1019127	2(5H)-Furanone coelution with phenol	497-23-4 and 108-95-2	-	-	-	-	-
17.5	2.96621e+08	β-Butoxyethanol	111-76-2	-	-	-	-	-			16.4418	1.77358e+08	Pentanoic acid	109-52-4	16.436	16.439	Weak	Cheese	10			-	-	-	-	17.208	17.358	Medium	Burnt, rotten	11			19.544	666597	Si compound from the column	-	-	-	-	-	-
17.6637	9.27228e+08	o-Xylene	95-47-6	-	-	-	-	-			16.9588	1.57496e+09	6,6-Dimethylundecane	17312-76-4	-	-	-	-	-			17.891	222248	Furfurylformate	13493-97-5	-	-	-	-	-			19.672	248018	Benzaldehyde	100-52-7	-	-	-	-	-
17.9529	2.80303e+08	α-Pinene	80-56-8	17.897	17.909	Medium	Pine, resin	9			17.0171	1.87721e+09	p-Xylene	106-42-3	-	-	-	-	-			18.203	419876	Not identified	-	-	-	-	-	-			20.327	385991	3-Methyl-2(5H)-furanone	22122-36-7	-	-	-	-	-
18.1939	2.76631e+08	Decane	124-18-5	-	-	-	-	-			17.045	1.04739e+08	Ethylbenzene	100-41-4	17.041	17.049	Medium	Floral	11			-	-	-	-	18.354	18.445	Medium	Coffee, aromatic, spice	12			-	-	-	-	20.618	20.701	Medium	Mushroom, forest, green	12
18.293	2.40006e+08	Hexanoic acid	142-62-1	18.339	18.346	Medium	Burnt candle	10			17.3916	3.9449e+08	Heptanal	111-71-7	17.342	17.346	Weak	Medicinal	12			-	-	-	-	18.68	18.808	Weak	Rotten, organic waste	13			-	-	-	-	20.792	20.897	Medium	Sweet, candy floss	13
-	-	-	-	18.452	18.464	Medium	Nut	11			17.5061	3.10465e+08	β-Butoxyethanol	111-76-2	17.452	17.471	Strong	Burnt candle	13			18.81	1363178	1,2-Cyclopentadione	3008-40-0	-	-	-	-	-			21.108	8829101	Nonanal	124-19-6	-	-	-	-	-
18.6813	1.76156e+08	Propylbenzene	103-65-1	-	-	-	-	-			17.6646	9.68191e+08	o-Xylene	95-47-6	-	-	-	-	-			-	-	-	-	18.852	18.959	Medium	Mushroom, forest, green, mold	14			21.588	628111	Acetophenone	98-86-2	-	-	-	-	-
18.8036	5.48219e+08	m-Ethyltoluene	620-14-4	-	-	-	-	-			17.9513	3.14065e+08	α-Pinene	80-56-8	17.886	17.905	Strong	Pine, resinous	14			18.87	313479	Diethylformamide	617-84-5	-	-	-	-	-			-	-	-	-	21.581	21.673	Weak	Old furniture, mold	14
19.2412	1.58834e+08	Octanal	124-13-0	18.898	18.898	Weak	Mushroom	12			18.1908	2.43791e+08	Decane	124-18-5	-	-	-	-	-			18.966	776022	Furfuryl alcohol	98-00-0	-	-	-	-	-			-	-	-	-	21.876	21.957	Strong	Salty water	15
19.4943	1.05071e+09	1,2,3-Trimethylbenzene	526-73-8	19.536	19.54	Weak	Burnt candle	13			18.3618	7.13402e+08	Hexanoic acid	142-62-1	18.448	18.46	Medium	Vanilla, chocolate	15			-	-	-	-	19.113	19.176	Weak	Rotten vegetables	15			-	-	-	-	22.051	22.196	Weak	Aromatic, vanilla sugar, baking powder	16
19.6748	298000000	Benzaldehyde	100-52-7	-	-	-	-	-			18.8039	5.29467e+08	m-Ethyltoluene	620-14-4	-	-	-	-	-			19.312	2235396	2(5H)-Furanone	497-23-4	19.212	19.313	Medium	Rotten, vegetables	16			-	-	-	-	22.251	22.374	Medium	Old flowers, stale water, cemetery	17
19.7785	125000000	L-Limonene	5989-54-8	-	-	-	-	-			18.8808	1.10329e+08	Mesitylene	108-67-8	-	-	-	-	-			-	-	-	-	19.863	20.005	Weak	Rotten, sweet, root	17			22.624	6841387	Benzoic acid	65-85-0	-	-	-	-	-
19.9189	261000000	Undecane	1120-21-4	-	-	-	-	-			18.9954	6.3667e+07	2-Octanone	111-13-7	18.884	18.896	Medium	Mushroom	16			20.662	442571	3-Hydroxydihydro-2(3H)-furanone	19444-84-9	-	-	-	-	-			22.911	1413953	Not identified	-	22.858	22.975	Medium	Old, organic decay	18
20.02	2.11058e+08	Heptanoic acid	111-14-8	-	-	-	-	-			19.2391	6.65767e+08	Octanal	124-13-0	-	-	-	-	-			20.943	2295941	Nonanal	124-19-6	-	-	-	-	-			24.092	514487	Diethylformamide	617-84-5	-	-	-	-	-
20.2441	2.48759e+08	Mesitylene	108-67-8	-	-	-	-	-			19.3022	4.65322e+08	2(5H)-Furanone	497-23-4	19.255	19.283	Strong	Wax	17			-	-	-	-	21.207	21.285	Medium	Unpleasant	18			-	-	-	-	25.838	25.948	Weak	Old furniture, wood	19
20.3561	1.57906e+08	3-Propyl-toluene	1074-43-7	-	-	-	-	-			19.4908	1.05649e+09	1,2,3-Trimethylbenzene	526-73-8	19.522	19.526	Weak	Soap	18			21.276	490164	Valeric acid, decylester	5454-12-6	-	-	-	-	-			-	-	-	-	26.446	26.778	Medium	Sweat, cinnamon, flour, powder	20
20.522	1.07113e+09	1H-Pyrrole-2-carboxaldehyde	1003-29-8	20.52	20.524	Weak	Earth	14			19.6745	4.47822e+08	Benzaldehyde	100-52-7	19.565	19.569	Weak	Solvent	19			-	-	-	-	21.921	22.003	Medium	Green, grass, forest	19			26.748	4080577	Si compound from the column	-	-	-	-	-	-
20.7781	1.74733e+08	Indane	496-11-7	-	-	-	-	-			19.7825	1.69355e+08	L-Limonene	5989-54-8	-	-	-	-	-			-	-	-	-	22.072	22.199	Medium	Crispy, sweet, fried, burnt sugar	20			-	-	-	-	26.85	26.985	Weak	Cinnamon	21
20.834	1.03113e+09	Benzyl alcohol	100-51-6	20.826	20.842	Strong	Sweet	15			19.9216	2.58784e+08	Undecane	1120-21-4	-	-	-	-	-			22.616	4219005	Methyl-2-furoate	611-13-2	-	-	-	-	-			28.046	543227	1-Chloroundecane	2473-03-2	-	-	-	-	-
20.9316	3.87513e+08	Nonanal	124-19-6	20.972	20.991	Strong	Wax	16			20.0893	8.94807e+08	Heptanoic acid	111-14-8	-	-	-	-	-			22.75	1105019	Benzoic acid	65-85-0	-	-	-	-	-			-	-	-	-	31.216	31.249	Weak	Dusty	22
21.0813	1.48171e+08	1-Ethyl-2,4-dimethylbenzene	874-41-9	-	-	-	-	-			20.2406	2.93102e+08	Mesitylene	108-67-8	-	-	-	-	-			23.815	1311880	3-Hydroxy-gamma-butyrolactone	5469-16-9	-	-	-	-	-			-	-	-	-	32.582	32.684	Weak	Dusty, old, powder	23
21.5257	3.36963e+08	Dodecane	112-40-3	-	-	-	-	-			20.3585	1.4685e+08	3-Propyl-toluene	1074-43-7	-	-	-	-	-			-	-	-	-	24.277	24.346	Weak	Metallic, meat	21			-	-	-	-	33.344	33.478	Weak	Old, dusty	24
21.6724	3.91936e+08	Octanoic acid	124-07-2	-	-	-	-	-			20.469	2.35798e+08	1-Nitro-hexane	646-14-0	-	-	-	-	-			-	-	-	-	24.427	24.593	Weak	Sweet, baked, old	22			-	-	-	-	34.624	34.723	Medium	Salty water	25
21.8276	1.42248e+08	Durene	95-93-2	-	-	-	-	-			20.5148	1.30005e+08	1H-Pyrrole-2-carboxaldehyde	1003-29-8	20.528	20.536	Medium	Potato	20			-	-	-	-	24.751	24.928	Weak	Old, old furniture, old wood	23			36.889	2131868	Diethylphtalate	84-66-2	-	-	-	-	-
23.2114	1.51667e+08	Tridecane	629-50-5	-	-	-	-	-			20.699	164000000	2-Nonanone	821-55-6	-	-	-	-	-			24.884	2420657	5-Hydroxymethylfurfural	67-47-0	-	-	-	-	-			-	-	-	-	37.735	37.885	Weak	Pungent, dirty, powdery	26
23.3956	4.00122e+08	Nonanoic acid	112-05-0	-	-	-	-	-			20.7909	272000000	Benzyl alcohol	100-51-6	20.837	20.841	Weak	Solvent	21			-	-	-	-	28.841	28.935	Weak	Fresh, minty	24
24.2904	2.17912e+08	Naphthalene	91-20-3	-	-	-	-	-			20.9375	857000000	Nonanal	124-19-6	20.955	20.959	Weak	Honey	22			-	-	-	-	31.267	31.356	Weak	Metallic, fish, sharp	25
25.1139	1.28837e+08	Tetradecane	629-59-4	-	-	-	-	-														-	-	-	-	32.172	32.236	Weak	Forest	26
																						-	-	-	-	34.044	34.132	Weak	Metallic, fish, blood	27
																						-	-	-	-	35.357	35.446	Weak	Organic waste	28
																						36.914	719928	Diethylphtalate	84-66-2	-	-	-	-	-
																						-	-	-	-	38.36	38.44	Weak	Vomit	29

## Sheet: M5
M5_1											M5_2											M5_3											M5_4
Retention time (MS)	Area (MS)	Compound	CAS nr	Start (min) (O)	End (min) (O)	Intensity (O)	Aroma (O)	Nr in GC-O graph			Retention time (MS)	Area (MS)	Compound	CAS nr	Start (min) (O)	End (min) (O)	Intensity (O)	Aroma (O)	Nr in GC-O graph			Retention time (MS)	Area (MS)	Compound	CAS nr	Start (min) (O)	End (min) (O)	Intensity (O)	Aroma (O)	Nr in GC-O graph			Retention time (MS)	Area (MS)	Compound	CAS nr	Start (min) (O)	End (min) (O)	Intensity (O)	Aroma (O)	Nr in GC-O graph
9.9379	4.35703e+08	Hexane	110-54-3	-	-	-	-	-			5.042	13647382	Hydroxyurea	127-07-1	5.042	5.042	Weak	Nut	1			3.197	1131166	Carbondioxide	124-38-9	-	-	-	-	-			1.613	2883439	Carbondioxide	124-38-9	-	-	-	-	-
10.767	1.89282e+09	Acetic acid	64-19-7	10.765	10.769	Weak	Acid	1			-	-	-	-	7.023	7.023	Weak	Smoke	2			3.318	176858	Carbondioxide	124-38-9	-	-	-	-	-			3.193	2683932	Carbondioxide	124-38-9	-	-	-	-	-
10.838	5.73282e+09	2,3-Butanedione	431-03-8	10.832	10.844	Medium	Butter	2			9.9253	281000000	3-Methylpentane	96-14-0	-	-	-	-	-			3.516	1420391	Carbondioxide	124-38-9	-	-	-	-	-			3.299	1147250	Carbondioxide	124-38-9	3.43	3.5	Weak	Showergel, sweet	1
10.981	1.87282e+09	Acetic acid	64-19-7	10.981	10.981	Weak	Acid	3			10.82	21947155	2,3-Butanedione	431-03-8	10.82	10.82	Weak	Butter	3			-	-	-	-	4.36	4.502	Weak	Sharp, cheese, forest, yeast	1			3.514	1396127	Carbondioxide	124-38-9	3.555	3.65	Weak	Perfume, showergel, sweet	2			PL
11.3877	2.06612e+08	2-Methylhexane	591-76-4	-	-	-	-	-			13.355	9750345	Methylcyclohexane	108-87-2	13.355	13.359	Weak	Soap	4			-	-	-	-	5.948	6.046	Weak	Bad breath, sweat, body odor	2			-	-	-	-	5.199	5.207	Weak	No description recorded	3			PL
11.6445	2.44549e+08	3-Methylhexane	589-34-4	-	-	-	-	-			14.212	1.42497e+07	Si compound from the column	-	14.212	14.216	Weak	Floral	5			6.876	6123511	2-Butanol	78-92-2	-	-	-	-	-			-	-	-	-	5.212	5.275	Weak	Old house	4			SI
12.051	5.439e+07	Cyclohexane	110-82-7	-	-	-	-	-			14.986	5.11594e+07	Toluene	108-88-3	14.986	15.002	Medium	Burnt rubber, plastic	6			7.73	486993	2-Butanol	78-92-2	-	-	-	-	-			-	-	-	-	5.298	5.411	Weak	Burnt, plastic	5			SI
-	-	-	-	12.051	12.051	Weak	Floral	4			15.518	732746	3-Methylcrotonaldehyde	107-86-8	15.518	15.518	Weak	Cheese	7			8.039	151682	Formic acid	64-18-6	-	-	-	-	-			-	-	-	-	5.61	5.793	Weak	Plastic, rubber, play-doh, phenol	6			Similar or higher intensity in the blank, and lab contaminants
12.146	878000000	Heptane	142-82-5	-	-	-	-	-			15.554	3.21399e+06	2-Methyloctane	3221-61-2	15.554	15.554	Weak	Fecal	8			9.77	1519772	Acetic acid	64-19-7	-	-	-	-	-			6.848	62569595	2-Butanol	78-92-2	-	-	-	-	-
12.3765	5.62105e+07	3-Methylbutan-2-one	563-80-4	12.371	12.382	Medium	Burnt rubber, plastic	5			16.808	2.17266e+06	p-Menthane	99-82-1	16.808	16.812	Weak	Wax	9			13.213	437654	Diethylamine	109-89-7	-	-	-	-	-			-	-	-	-	7.209	7.298	Weak	Boiled vegetables	7
12.577	4.12094e+08	Benzene	71-43-2	-	-	-	-	-			16.927	5.24826e+07	Furfural	98-01-1	-	-	-	-	-			14.01	323724	Si compound from the column	-	-	-	-	-	-			7.719	2737300	2-Butanol	78-92-2	-	-	-	-	-
12.93	5.52555e+07	Propanoic acid	79-09-4	12.93	12.93	Weak	Solvent	6			17.367	5260189	Heptanal	111-71-7	17.367	17.371	Weak	Medicinal	10			-	-	-	-	15.266	15.367	Weak	Baked good, sweet	3			8.062	195086	Formic acid	64-18-6	-	-	-	-	-
13.2206	150000000	Pentanal	110-62-3	13.236	13.293	Weak	Potato	7			18.481	3104427	Pentanoic acid	109-52-4	18.481	18.497	Medium	Popcorn	11			-	-	-	-	15.796	15.87	Weak	Perfume	4			-	-	-	-	8.23	8.327	Weak	Butyric acid, cheese	8
13.3488	2.19648e+08	Methylcyclohexane	108-87-2	-	-	-	-	-			18.93	1860019	2-Octanone	111-13-7	18.93	18.934	Weak	Mushroom	12			16.233	85159	Not identified	-	16.385	16.475	Weak	Green, forest	5			9.836	4930876	Acetic acid	64-19-7	-	-	-	-	-
13.5488	3.07593e+08	2-Methylheptane	592-27-8	13.655	13.655	Weak	Solvent	8			19.275	7.69915e+06	Octanal	124-13-0	19.275	19.286	Medium	Wax	13			-	-	-	-	16.595	16.685	Weak	Green, forest	6			-	-	-	-	10.604	10.674	Weak	Salt, salty water	9
13.7753	333000000	3-Methylheptane	589-81-1	-	-	-	-	-			19.6761	4.97554e+07	Benzaldehyde	100-52-7	19.603	19.603	Weak	Solvent	14			16.843	213302	Furfural	98-01-1	-	-	-	-	-			-	-	-	-	11.769	11.773	Weak	No description recorded	10
14.112	9.81017e+07	4-Methyl-2-pentanone	108-10-1	14.112	14.112	Weak	Garlic, onion	9			-	-	-	-	20.104	20.112	Medium	Solvent	15			16.995	267988	Si compound from the column	-	-	-	-	-	-			-	-	-	-	11.78	11.905	Weak	Smoked, old, old house	11
14.3094	6.89282e+08	Octane	111-65-9	-	-	-	-	-			20.569	2.24906e+06	5,9,9-Trimethylspiro[3,5]nona-5,7-dien-1-one	-	20.569	20.573	Weak	Potato	16			-	-	-	-	17.116	17.217	Weak	Rubber, plastic, fake	7			14.012	619576	Si compound from the column	-	-	-	-	-	-
14.4379	4.97214e+08	(S)-(+)-1,2-Propanediol	4254-15-3	-	-	-	-	-			20.641	1.98925e+06	Si compound from the column	-	20.641	20.645	Weak	Mold	17			-	-	-	-	17.269	17.389	Weak	Warm, wood	8			-	-	-	-	14.409	14.528	Weak	Stale, dirty	12
14.5245	1.20713e+07	Butyric acid	107-92-6	14.523	14.526	Strong	Cheese	10			21.007	8.6166e+06	Nonanal	124-19-6	21.007	21.02	Strong	Wax	18			18.153	238967	Dibutyl amine	111-92-2	-	-	-	-	-			-	-	-	-	14.736	14.848	Weak	Salt, blood	13
-	-	-	-	14.626	14.63	Weak	Fecal	11			21.212	4.01676e+06	4-Ethenyl-1,2-dimethylbenzene	27831-13-6	21.212	21.216	Weak	Sweet	19			-	-	-	-	18.399	18.518	Weak	Popcorn, bread	9			-	-	-	-	14.971	15.072	Weak	Tea, bergamot, fresh	14
14.628	9.34141e+06	2-Octanol	123-96-6	-	-	-	-	-			21.896	6.33374e+06	Durene	95-93-2	21.896	21.911	Medium	Burnt candle	20			-	-	-	-	18.579	18.643	Weak	Perfume	10			16.846	300722	Furfural	98-01-1	-	-	-	-	-
14.9036	2.32684e+09	Toluene	108-88-3	15.091	15.107	Medium	Burnt rubber, plastic	12			22.067	3.41311e+06	(Z)-2-Nonene	6434-77-1	22.067	22.071	Weak	Vanilla, chocolate	21			18.873	322399	Diethylformamide	617-84-5	18.892	19.028	Weak	Mushroom, metallic, blood	11			17	383432	Furfural	98-01-1	-	-	-	-	-
15.3925	4.36397e+08	Hexanal	66-25-1	-	-	-	-	-			22.224	8.05029e+06	Si compound from the column	-	22.224	22.224	Weak	Wood, bark	22			19.301	406662	Phenol	108-95-2	-	-	-	-	-			-	-	-	-	17.29	17.441	Weak	Rotten, bitter, plastic	15
15.61	2.01831e+08	Acetamide	60-35-5	15.604	15.616	Strong	Cheese, fecal	13			22.857	3.11767e+06	Benzyl acetate	140-11-4	22.857	22.857	Weak	Solvent	23			19.548	927868	Si compound from the column	-	-	-	-	-	-			18.164	384120	Si compound from the column	-	-	-	-	-	-
-	-	-	-	15.933	15.937	Weak	Herbal, grass	14			-	-	-	-	23.62	23.636	Medium	Soap	24			-	-	-	-	19.743	19.806	Weak	Metallic, blood	12			18.88	459423	Diethylformamide	617-84-5	18.877	18.986	Weak	Mushroom, forest	16
15.935	1.12008e+07	1,3,5-Trimethylcyclohexane	1839-63-0	-	-	-	-	-			26.089	2.33168e+07	(E)-Cinnamaldehyde	14371-10-9	26.089	26.089	Weak	Herbal, grass	25			-	-	-	-	20.129	20.195	Weak	Popcorn, toast	13			19.303	380273	Phenol	108-95-2	-	-	-	-	-
16.18	1.31117e+07	Hexyl acrylate	2499-95-8	16.176	16.184	Weak	Floral	15			-	-	-	-	26.097	26.097	Weak	Floral	26			-	-	-	-	20.28	20.412	Weak	Cooked vegetables, sweet, acidic	14			-	-	-	-	-	-	-	-	-
16.3269	3.51677e+08	Nonane	111-84-2	-	-	-	-	-			27.113	1.84972e+06	6,10-Dimethyl-5,9-undecadien-2-one	3796-70-1	27.113	27.113	Weak	Wood, bark	27			20.818	226635	Not identified	-	21.109	21.175	Weak	Stable, horses, manure	15			19.547	1213051	Si compound from the column	-	-	-	-	-	-
16.571	7.6909e+07	2-Methylpyrazine	109-08-0	16.571	16.571	Weak	Herbal, grass	16			-	-	-	-	30.117	30.121	Weak	Solvent	28			20.946	690755	Nonanal	124-19-6	21.378	21.486	Weak	Fresh, citrus	16			20.325	113323	3-Methyl-2(5H)-furanone	22122-36-7	-	-	-	-	-
16.9379	2730000000	Furfural	98-01-1	-	-	-	-	-			-	-	-	-	30.329	30.329	Weak	Vanilla, chocolate	29			-	-	-	-	21.878	21.971	Medium	Sea water, salty	17			20.802	410282	Benzyl alcohol	100-51-6	-	-	-	-	-
17.0109	1.53406e+09	p-Xylene	106-42-3	-	-	-	-	-														-	-	-	-	22.064	22.132	Weak	Licorice, spice, smoked	18			20.949	643496	Nonanal	124-19-6	-	-	-	-	-
17.3942	1.38324e+08	Heptanal	111-71-7	-	-	-	-	-														-	-	-	-	22.196	22.266	Weak	Bitter, salty	19			-	-	-	-	21.102	21.236	Weak	Unpleasant, vegetables	17
17.5014	3.10011e+08	β-Butoxyethanol	111-76-2	-	-	-	-	-														-	-	-	-	22.274	22.368	Medium	Old flowers, stale water	20			-	-	-	-	21.898	22.048	Medium	Green, grass	18
-	-	-	-	17.571	17.582	Medium	Burnt candle	17														22.595	393359	Benzoic acid	65-85-0	-	-	-	-	-			-	-	-	-	22.161	22.285	Medium	Wax, make up, plastic	19
17.6643	8.20385e+08	o-Xylene	95-47-6	-	-	-	-	-														22.661	569063	Decanal	112-31-2	-	-	-	-	-			22.601	1631762	Benzoic acid	65-85-0	-	-	-	-	-
-	-	-	-	17.935	17.935	Weak	Floral	18														-	-	-	-	22.826	22.982	Weak	Burnt, smoked, wood	21			22.667	1018275	Decanal	112-31-2	-	-	-	-	-
17.9498	2.28036e+08	3,6,6-Trimethylbicyclo[3.1.1]hept-2-ene	4889-83-2	-	-	-	-	-														24.094	563308	Diethylformamide	617-84-5	-	-	-	-	-			24.084	943863	Diethylformamide	617-84-5	-	-	-	-	-
18.004	40000000	α-Pinene	80-56-8	17.994	18.014	Strong	Nut	19														-	-	-	-	24.418	24.542	Weak	Bitter, flowers, sweat	22			26.107	1014632	(E)-Cinnamaldehyde	14371-10-9	-	-	-	-	-
-	-	-	-	18.218	18.222	Weak	Herbal, grass	20														-	-	-	-	24.635	24.704	Weak	Bitter, flowers	23			28.032	293844	1-Chlorodecane	1002-69-3	-	-	-	-	-
18.22	200000000	Decane	124-18-5	-	-	-	-	-														25.148	266420	Not identified	-	-	-	-	-	-			-	-	-	-	28.761	28.837	Weak	Green, pine tree	20
18.3095	2.78129e+08	Hexanoic acid	142-62-1	-	-	-	-	-														26.104	208850	(E)-Cinnamaldehyde	14371-10-9	-	-	-	-	-			36.915	1393683	Diethylphtalate	84-66-2	-	-	-	-	-
18.465	6.21136e+07	Pentanoic acid	109-52-4	18.465	18.465	Weak	Fecal	21														-	-	-	-	26.287	26.387	Weak	Citrus, showergel, sweet	24			-	-	-	-	39.549	39.619	Weak	Sweet, floral, perfume	21
18.504	6.27764e+07	1-Heptanol	111-70-6	18.5	18.508	Medium	Vanilla, chocolate	22														-	-	-	-	26.462	26.553	Weak	Cinnamon, sweat, flour	25
18.675	1.53833e+08	Propylbenzene	103-65-1	-	-	-	-	-														-	-	-	-	27.078	27.156	Weak	Blood, sour	26
18.8004	4.86102e+08	(3-Chloro-1-methylpropyl)benzene	13556-61-1	-	-	-	-	-														-	-	-	-	27.347	27.517	Medium	Blood, metallic	27
18.877	105000000	1,2,3-Trimethylbenzene	526-73-8	-	-	-	-	-														-	-	-	-	28.644	28.725	Weak	Blood	28
18.986	4.59688e+07	2-Octanone	111-13-7	18.98	18.992	Medium	Mushroom	23														-	-	-	-	29.316	29.422	Weak	Sweet	29
19.2348	237000000	Octanal	124-13-0	-	-	-	-	-														32.419	359463	α-Curcumene	644-30-4	-	-	-	-	-
19.3027	4.23839e+08	2(5H)-Furanone	497-23-4	19.353	19.377	Strong	Wax	24														36.897	1398285	Diethylphtalate	84-66-2	-	-	-	-	-
19.4879	1.45852e+09	Mesitylene	108-67-8	-	-	-	-	-														-	-	-	-	39.028	39.077	Weak	Salt	30
19.5575	1.57006e+07	Si compound from the column	-	19.612	19.612	Weak	Soap	25														-	-	-	-	39.212	39.285	Weak	Salt, sweat	31
19.6749	1.36822e+09	Benzaldehyde	100-52-7	19.666	19.682	Medium	Solvent	26														-	-	-	-	39.557	39.614	Weak	Blood	32
19.9175	2.91752e+08	Undecane	1120-21-4	-	-	-	-	-
20.0008	9.03296e+07	Heptanoic acid	111-14-8	-	-	-	-	-
-	-	-	-	20.077	20.089	Medium	Herbal, grass	27
-	-	-	-	20.129	20.148	Strong	Medicinal	28
20.1385	2.57193e+07	4-Methyl-3-pentenoic acid	504-85-8	-	-	-	-	-
20.2349	2.24094e+08	1,2,4-Trimethylbenzene	95-63-6	-	-	-	-	-
20.3562	1.41483e+08	1-Methyl-3-propylbenzene	1074-43-7	-	-	-	-	-
20.5102	1.69651e+08	1H-Pyrrole-2-carboxaldehyde	1003-29-8	20.628	20.636	Medium	Wood, bark	29
20.715	1.03837e+09	2-Nonanone	821-55-6	20.707	20.723	Strong	Vanilla, chocolate	30
20.9299	5.46833e+08	Nonanal	124-19-6	21.102	21.114	Medium	Wax	31
21.0833	1.51897e+08	1,3-Dimethyl-5-ethylbenzene	934-74-7	-	-	-	-	-
-	-	-	-	21.232	21.24	Medium	Solvent	32
21.303	2.57193e+07	4-Ethenyl-1,2-dimethylbenzene	27831-13-6	21.303	21.303	Weak	Nut	33
21.5307	452000000	Dodecane	112-40-3	-	-	-	-	-
21.8228	1.71058e+08	Durene	95-93-2	21.894	21.914	Strong	Medicinal	34
-	-	-	-	21.976	21.976	Weak	Rubber, plastic	35
21.976	3.78063e+06	1-Methyl-4-(1-methylpropyl)benzene	1595-16-0	-	-	-	-	-
-	-	-	-	22.137	22.145	Medium	Vanilla, chocolate	36
22.236	6.10935e+06	2,2,4-Trimethyl-1,3-pentanediol	144-19-4	22.236	22.236	Weak	Wood, bark	37
22.311	1.55739e+08	2-Decanone	693-54-9	22.311	22.311	Weak	Herbal, grass	38
22.762	4.88787e+07	3-Methyldodecane	17312-57-1	22.76	22.764	Weak	Burnt candle	39
22.8853	3.35416e+08	Benzyl acetate	140-11-4	-	-	-	-	-
22.9115	3.20563e+07	Benzyl acetate	140-11-5	22.902	22.921	Strong	Solvent	40
23.145	7.52142e+06	Borneol	507-70-0	23.145	23.145	Weak	Wax	41
23.2014	1.58908e+08	Tridecane	629-50-5	-	-	-	-	-
23.537	7.53142e+06	Nonanoic acid	112-05-0	23.535	23.539	Weak	Sweet	42
23.7361	1.28165e+08	o-acetyltoluene	577-16-2	23.77	23.77	Weak	Rubber, plastic	43
24.2929	3.18802e+08	Naphthalene	91-20-3	-	-	-	-	-
24.444	2.54125e+07	L-Verbenone	1196-01-6	24.44	24.448	Medium	Solvent	44
24.9065	2.2471e+07	2-Piperidinone	675-20-7	24.905	24.908	Weak	Potato	45
25.1018	1.59822e+08	Tetradecane	629-59-4	-	-	-	-	-
25.8355	9.41013e+06	p-Anisaldehyde	123-11-5	25.835	25.836	Weak	Wood, bark	46
26.0549	7.79429e+08	(E)-Cinnamaldehyde	14371-10-9	26.195	26.215	Strong	Burnt candle	47
-	-	-	-	26.743	26.763	Weak	Rubber, plastic	48
26.753	1.95947e+08	1-Ethylidene-1H-indene	2471-83-2	-	-	-	-	-
-	-	-	-	27.103	27.127	Strong	Mold	49
27.3783	2.32551e+08	Pentadecane	629-62-9	27.24	27.241	Weak	Earth	50
27.5045	9.34141e+06	Butanoic acid, 2-methyl-, 2-methoxy-4-(2-propenyl)phenyl ester	84731-73-7	27.503	27.506	Weak	Fruit	51
27.796	2.9804e+07	Ethyl iso alcoholate	64-17-5	27.796	27.796	Weak	Deodorant	52
28.8205	3.71566e+07	1-(1,1-Dimethylethyl)-4-methoxybenzene	5396-38-3	28.82	28.821	Medium	Mint	53
-	-	-	-	29.641	30.645	Weak	Wood, bark	54
-	-	-	-	29.766	30.766	Weak	Earth	55
30.334	1.89652e+07	2-Naphthylacetyl chloride	37859-25-9	30.33	30.338	Medium	Vanilla, chocolate	56
30.523	2.9405e+07	2,7-Dimethylnaphthalene	582-16-1	30.521	30.525	Weak	Burnt bark, wood	57
31.65	8.29873e+07	2,6,10,14-Tetramethylpentadecane	1921-70-6	31.65	31.65	Weak	Burnt rubber, plastic	58

## Sheet: M6
M6_1											M6_2											M6_3											M6_4
Retention time (MS)	Area (MS)	Compound	CAS nr	Start (min) (O)	End (min) (O)	Intensity (O)	Aroma (O)	Nr in GC-O graph			Retention time (MS)	Area (MS)	Compound	CAS nr	Start (min) (O)	End (min) (O)	Intensity (O)	Aroma (O)	Nr in GC-O graph			Retention time (MS)	Area (MS)	Compound	CAS nr	Start (min) (O)	End (min) (O)	Intensity (O)	Aroma (O)	Nr in GC-O graph			Retention time (MS)	Area (MS)	Compound	CAS nr	Start (min) (O)	End (min) (O)	Intensity (O)	Aroma (O)	Nr in GC-O graph
8.7296	6.53022e+08	Acetone	67-64-1	-	-	-	-	-			8.7458	5.18392e+08	Acetone	67-64-1	-	-	-	-	-			-	-	-	-	1.93	2.069	Weak	Solvent, nail polish	1			-	-	-	-	0.169	0.267	Medium	Acetic acid	1
9.9109	1.09665e+09	Hexane	110-54-3	-	-	-	-	-			9.9252	8.56623e+08	Hexane	110-54-3	-	-	-	-	-			3.23	2783383	Carbondioxide	124-38-9	-	-	-	-	-			-	-	-	-	0.773	0.868	Weak	Acetic acid, vinegar	2
10.7685	8.50101e+07	2,3-Butanedione	431-03-8	10.698	10.839	Medium	Sweet	1			10.775	1.52123e+08	2,3-Butanedione	431-03-8	10.728	10.822	Medium	Sweet	1			3.521	1179866	Carbondioxide	124-38-9	-	-	-	-	-			1.619	5109895	Carbondioxide	124-38-9	-	-	-	-	-
10.985	4.18644e+08	2-Butanone	78-93-3	-	-	-	-	-			11.0289	9.95894e+08	Acetic acid	64-19-7	-	-	-	-	-			6.891	291033	2-Butanol	78-92-2	-	-	-	-	-			-	-	-	-	3.173	3.28	Weak	Butyric acid, cheese	3			PL
11.051	1.44909e+07	Methyl formate	107-31-3	-	-	-	-	-			11.3909	3.39347e+08	2-Methylhexane	591-76-4	-	-	-	-	-			7.29	33257	Acetone	67-64-1	-	-	-	-	-			3.246	1177733	Carbondioxide	124-38-9	3.516	3.583	Weak	Cheese	4			PL
11.132	1.78109e+06	Not identified	-	-	-	-	-	-			11.6531	3.46174e+08	3-Methylhexane	589-34-4	-	-	-	-	-			7.79	1351189	Formic acid	64-18-6	-	-	-	-	-			3.513	1717491	Carbondioxide	124-38-9	4.05	4.116	Weak	Stale water	5			SI
11.2459	1.27372e+09	Acetic acid	64-19-7	-	-	-	-	-			12.1526	1.27902e+09	Heptane	142-82-5	-	-	-	-	-			-	-	-	-	8.19	8.33	Weak	Solvent, nail polish	2			-	-	-	-	5.588	5.681	Weak	Salt, blood, metallic	6			SI
11.3559	94148.8	2-Methylhexane	591-76-4	-	-	-	-	-			12.2503	5.33836e+07	Isovaleraldehyde	590-86-3	12.28	12.336	Medium	Cheese	2			-	-	-	-	8.37	8.533	Medium	Nail polish, solvent	3			-	-	-	-	6.079	6.336	Strong	Blood, metallic, wet	7			Similar or higher intensity in the blank, and lab contaminants
11.3697	3.70694e+08	2-Methylhexane	591-76-4	-	-	-	-	-			12.5762	449000000	Benzene	71-43-2	-	-	-	-	-			9.73	8493150	Methoxyacetic acid	625-45-6	-	-	-	-	-			-	-	-	-	6.625	6.651	Weak	Blood	8
11.6214	3.90516e+08	3-Methylhexane	589-34-4	-	-	-	-	-			-	-	-	-	13.128	13.156	Weak	Floral	3			10.2	109981	o-Oxybutene	3266-23-7	-	-	-	-	-			6.865	23001024	2,3-Butanediol	513-85-9	6.984	7.048	Weak	Blood, meat	9
12.1419	1.40194e+09	Heptane	142-82-5	-	-	-	-	-			13.142	3.29401e+07	2-Hepten-1-ol	22104-77-4	-	-	-	-	-			-	-	-	-	11.117	11.21	Weak	Fruit, cherry, solvent	4			7.751	1006096	2-Butanol	78-92-2	-	-	-	-	-
12.299	8.02423e+07	Isovaleraldehyde	590-86-3	12.258	12.34	Weak	Rubber, plastic	2			13.2261	5.97409e+08	Pentanal	110-62-3	13.253	13.309	Weak	Floral	4			-	-	-	-	12.084	12.17	Weak	Burnt, toast	5			8.042	2704865	Formic acid	64-18-6	-	-	-	-	-
12.5518	4.98732e+08	Benzene	71-43-2	-	-	-	-	-			13.353	4.52891e+08	Methylcyclohexane	108-87-2	-	-	-	-	-			13.354	74620	Isobutyric acid	79-31-2	-	-	-	-	-			-	-	-	-	8.626	8.699	Weak	Wood, warm	10
13.131	6.61726e+07	2,3-Pentanedione	600-14-6	13.107	13.155	Weak	Rubber, plastic	3			13.552	5.20447e+08	2-Methylheptane	592-27-8	-	-	-	-	-			14.099	1189111	Butyric acid	107-92-6	-	-	-	-	-			9.867	10087515	Acetic acid	64-19-7	-	-	-	-	-
13.2098	4.79615e+08	Pentanal	110-62-3	13.252	13.367	Medium	Sweat, acidic	4			13.7804	5.36609e+08	3-Methylheptane	589-81-1	-	-	-	-	-			14.252	1404118	1-Pentanol	71-41-0	-	-	-	-	-			-	-	-	-	10.741	10.879	Weak	Manure	11
13.3285	6.21964e+08	Methylcyclohexane	108-87-2	-	-	-	-	-			14.15	7.86261e+08	sec-Butyl acetate	105-46-4	14.168	14.231	Weak	Floral	5			15.283	1995906	Hexanal	66-25-1	15.287	15.636	Strong	Vomit, butyric acid, becoming grass and hay	6			-	-	-	-	11.542	11.601	Weak	Gas	12
13.5316	4.87047e+08	2-Methylheptane	592-27-8	-	-	-	-	-			14.3172	8.32595e+08	Octane	111-65-9	-	-	-	-	-			15.394	927187	Butanamide	541-35-5	-	-	-	-	-			-	-	-	-	11.866	11.986	Weak	Sweat, cinnamon	13
13.61	5.24841e+07	4-Methylheptane	589-53-7	-	-	-	-	-			14.4627	3.38419e+09	1-Pentanol	71-41-0	14.379	14.479	Medium	Cheese	6			16.252	3272434	Pentanoic acid	109-52-4	16.299	16.437	Weak	Vomit, yeast	7			12.053	524192	Propanoic acid	79-09-4	-	-	-	-	-
13.7647	5.87388e+08	3-Methylheptane	589-81-1	-	-	-	-	-			14.9075	3.96399e+07	Toluene	108-88-3	14.955	15.052	Weak	Rubber, plastic	7			16.425	226619	1-Hexanol	111-27-3	-	-	-	-	-			13.327	485652	Isobutyric acid	79-31-2	-	-	-	-	-
14.1372	1070000000	sec-Butyl acetate	105-46-4	14.14	14.224	Weak	Floral	5			14.9161	2.55998e+09	2-Propenylidenecyclobutene	52097-85-5	-	-	-	-	-			16.848	1561507	Furfural	98-01-1	-	-	-	-	-			-	-	-	-	13.755	13.796	Weak	Bitter	14
14.2987	9.26467e+08	Octane	111-65-9	-	-	-	-	-			15.429	3.31158e+07	Hexanal	66-25-1	15.393	15.465	Weak	Herbal, grass	8			16.933	939614	o-Xylene	95-47-6	-	-	-	-	-			14.122	2730965	Butyric acid	107-92-6	13.966	14.044	Weak	Pencil sharpenings, wooden pencil	15
14.4369	3.06739e+09	1-Pentanol	71-41-0	14.392	14.475	Weak	Wax, sweat	6			15.5315	2.38213e+08	Isovaleric acid	503-74-2	15.472	15.591	Strong	Cheese	9			17.089	169913	2-Heptanone	110-43-0	-	-	-	-	-			14.256	3583126	1-Pentanol	71-41-0	14.101	14.278	Strong	Butyric acid	16
14.8917	2.68724e+09	2-Propenylidenecyclobutene	52097-85-5	-	-	-	-	-			15.612	2.42234e+08	2-Methyloctane	3221-61-2	-	-	-	-	-			-	-	-	-	17.305	17.513	Weak	Cheese, warm	8			-	-	-	-	14.964	15.061	Weak	Sweat, stale laundry	17
14.8978	63633098	Toluene	108-88-3	14.959	15.015	Strong	Rubber, plastic	7			16.0645	1.01996e+07	Cyclopentanone	120-92-3	16.033	16.096	Medium	Floral	10			17.336	386913	Heptanal	111-71-7	-	-	-	-	-			15.27	2344771	Isovaleric acid	503-74-2	15.259	15.523	Medium	Wet, dirty, grass	18
15.3892	2.48479e+09	Hexanal	66-25-1	15.382	15.453	Weak	Herbal, grass	8			16.3316	3.26319e+08	Nonane	111-84-2	-	-	-	-	-			17.449	160931	β-Butoxyethanol	111-76-2	-	-	-	-	-			-	-	-	-	-	-	-	-	-
15.527	4.94416e+07	Isovaleric acid	503-74-2	15.485	15.569	Medium	Cheese	9			16.4895	2.00195e+08	Pentanoic acid	109-52-4	16.468	16.511	Weak	Cheese	11			17.614	300055	p-Xylene	106-42-3	-	-	-	-	-			15.403	1164721	Butanamide	541-35-5	15.695	15.876	Weak	Sweat, stale laundry	19
15.5862	2.9932e+08	2,3-Dimethylheptane	3074-71-3	-	-	-	-	-			16.5198	1.75721e+08	1-Hexanol	111-27-3	-	-	-	-	-			-	-	-	-	17.841	17.947	Weak	Popcorn, toast	9			15.508	476162	Isobutylacetic acid	110-19-0	-	-	-	-	-
15.7751	339000000	2-Ethyl-1-hexanol	104-76-7	-	-	-	-	-			16.9399	2.74483e+09	Furfural	98-01-1	-	-	-	-	-			17.901	9841628	α-Pinene	80-56-8	17.958	18.074	Weak	Green, herbal	10			16.262	5357883	Pentanoic acid	109-52-4	16.314	16.397	Weak	Butyric acid, vomit	20
-	-	-	-	16.003	16.112	Medium	Burnt bark, wood	10			17.0188	1.89994e+09	o-Xylene	95-47-6	17.031	17.07	Weak	Floral	12			18.214	8580835	Hexanoic acid	142-62-1	-	-	-	-	-			16.424	775654	1-Hexanol	111-27-3	-	-	-	-	-
16.0575	3.34549e+07	Cyclopentanone	120-92-3	-	-	-	-	-			17.1583	2.60031e+08	2-Heptanone	110-43-0	-	-	-	-	-			-	-	-	-	18.379	18.499	Medium	Popcorn, toast	11			16.851	1819401	Furfural	98-01-1	-	-	-	-	-
16.3167	3.67559e+08	Nonane	111-84-2	-	-	-	-	-			17.3211	1.01176e+08	Amyl acetate	628-63-7	17.301	17.352	Weak	Popcorn	13			18.406	1656762	1-Heptanol	111-70-6	-	-	-	-	-			16.923	783546	o-Xylene	95-47-6	-	-	-	-	-
16.4418	2.65579e+08	Pentanoic acid	109-52-4	16.398	16.592	Medium	Cheese	11			17.3999	3.76384e+08	Heptanal	111-1-7	17.411	17.447	Weak	Herbal, grass	14			18.604	1231140	1-Octen-3-ol coeluting with β-myrcene	3391-86-4 and 123-35-3	18.884	19.021	Weak	Mushroom	12			-	-	-	-	17.047	17.127	Weak	Sour, acidic	21
16.5065	1.42647e+08	1-Hexanol	111-27-3	-	-	-	-	-			17.5098	4.02614e+08	β-Butoxyethanol	111-76-2	-	-	-	-	-			18.791	391389	p-Ethyltoluene	622-96-8	-	-	-	-	-			17.335	692686	Heptanal	111-71-7	-	-	-	-	-
16.921	2.84621e+09	Furfural	98-01-1	-	-	-	-	-			17.5935	9.60532e+07	α-Thujene	2867-05-2	17.56	17.627	Weak	Fat, oil	15			18.912	1218117	Cymene (isomer)	-	-	-	-	-	-			17.445	1530937	β-Butoxyethanol	111-76-2	-	-	-	-	-
17.002	1730000000	o-Xylene	95-47-6	17.014	17.109	Weak	Rubber, plastic	12			17.6661	7.61948e+08	p-Xylene	106-42-3	-	-	-	-	-			19.052	1752595	β-Pinene	127-91-3	-	-	-	-	-			17.606	415842	p-Xylene	106-42-3	17.604	17.747	Weak	Sweet, limonene , raw	22
17.048	2.99445e+09	Si compound from the column	-	-	-	-	-	-			17.9592	7.62642e+09	α-Pinene	80-56-8	17.873	17.976	Medium	Popcorn	16			19.229	2447127	Octanal	124-13-0	19.257	19.351	Weak	Floral, perfume	13			17.903	7054850	α-Pinene	80-56-8	-	-	-	-	-
17.141	1.82258e+08	2-Heptanone	110-43-0	-	-	-	-	-			17.9729	641988	3,6,6-Trimethylbicyclo[3.1.1]hept-2-ene	4889-83-2	-	-	-	-	-			19.305	3001889	Phenol	108-95-2	-	-	-	-	-			18.224	13803335	Hexanoic acid	142-62-1	18.232	18.338	Medium	Stale water	23
17.302	8.07041e+07	Amyl acetate	628-63-7	17.3	17.384	Weak	Sweet	13			18.1953	3.09519e+08	Decane	124-18-5	-	-	-	-	-			19.473	31157645	3-Carene	13466-78-9	-	-	-	-	-			-	-	-	-	18.394	18.493	Medium	Popcorn, bread	24
17.3834	2.96812e+08	Heptanal	111-1-7	17.399	17.464	Medium	Floral	14			18.3632	6.76257e+08	Hexanoic acid	142-62-1	-	-	-	-	-			19.678	1165822	Benzaldehyde	100-52-7	-	-	-	-	-			18.403	3219722	1-Heptanol	111-70-6	-	-	-	-	-
17.496	4.00151e+08	β-Butoxyethanol	111-76-2	-	-	-	-	-			18.4426	2.43824e+08	Heptyl formate	112-23-2	-	-	-	-	-			19.785	1994921	D-Limonene	5989-27-5	-	-	-	-	-			18.579	2275024	1-Octen-3-ol coeluting with β-myrcene	3391-86-4 and 123-35-3	-	-	-	-	-
17.5805	6.23349e+07	α-Thujene	2867-05-2	17.53	17.616	Weak	Wax	15			18.632	1.57147e+09	β-Myrcene	123-35-3	-	-	-	-	-			19.9	1299021	Cymene (isomer)	-	-	-	-	-	-			18.916	1430554	Cymene (isomer)	-	18.908	19.065	Weak	Resin, wax, sticky	25
17.6516	8.5913e+08	p-Xylene	106-42-3	-	-	-	-	-			18.6945	9.0927e+07	Propylbenzene	103-65-1	18.671	18.718	Weak	Rubber, plastic	17			19.976	1074769	Heptanoic acid coeluting with B-phellandrene	111-14-8 and 555-10-2	-	-	-	-	-			19.051	1412967	β-Pinene	127-91-3	-	-	-	-	-
17.9435	7.11588e+09	α-Pinene	80-56-8	17.879	17.974	Medium	Nut	16			18.9355	1.26355e+09	Cymene (isomer)	-	18.878	18.993	Medium	Herbal, grass	18			20.221	1008945	1-Octanol	111-87-5	20.605	20.692	Weak	Mushroom, forest, green, mold	14			19.226	4558292	Octanal	124-13-0	19.226	19.345	Strong	Pinene	26
18.1778	4.0483e+08	Decane	124-18-5	-	-	-	-	-			19.0733	2.00366e+09	(1S)-6,6-Dimethyl-2-methylenebicyclo[3.1.1]heptane,	18172-67-3	-	-	-	-	-			20.373	2424697	Dichlorobenzene (isomer)	-	-	-	-	-	-			19.306	3913778	Phenol	108-95-2	-	-	-	-	-
18.4758	5.37422e+07	Camphene	79-92-5	-	-	-	-	-			19.254	7.64388e+08	Octanal	124-13-0	19.243	19.338	Weak	Floral	19			20.507	3073063	1H-Pyrrole-2-carboxaldehyde	1003-29-8	-	-	-	-	-			19.47	35081657	3-Carene	13466-78-9	-	-	-	-	-
18.6222	9.51138e+08	β-Myrcene	123-35-3	18.635	18.733	Weak	Herbal, grass	17			19.3258	323000000	m-Ethyltoluene	620-14-4	-	-	-	-	-			20.664	259560	2-Nonanone	821-55-6	-	-	-	-	-			19.677	1556500	Benzaldehyde	100-52-7	-	-	-	-	-
18.6681	2.09336e+08	Propylbenzene	103-65-1	-	-	-	-	-			19.5055	7.52328e+09	Cyclofenchene	488-97-1	-	-	-	-	-			20.815	3090581	Benzyl alcohol	100-51-6	20.81	20.895	Medium	Burnt, phenol	15			19.779	2665307	D-Limonene	5989-27-5	-	-	-	-	-
18.7902	4.72907e+08	m-Ethyltoluene	620-14-4	-	-	-	-	-			19.531	4.23455e+09	3-Carene	13466-78-9	19.487	19.53	Weak	Herbal, grass	20			20.953	6622158	Nonanal	124-19-6	20.969	21.081	Strong	Limonene, citral, fresh	16			19.895	1954194	Cymene (isomer)	-	-	-	-	-	-
18.8975	8.02395e+07	Cymene (isomer)	-	18.858	18.937	Weak	Medicinal	18			19.5794	3895947	Si compound from the column	-	19.577	19.616	Weak	Wood, bark	21			21.071	775255	m-Cresol	108-39-4	21.09	21.189	Medium	Stables, horses, manure	17			19.971	1459006	Heptanoic acid	111-14-8	-	-	-	-	-
18.9352	8.1824e+08	3,7,7-Trimethyl-1,3,5-cycloheptatriene	3479-89-8	-	-	-	-	-			19.6907	1.55976e+09	Benzaldehyde	100-52-7	-	-	-	-	-			21.22	578066	1-Phenyl-1-butene	824-90-8	21.197	21.29	Medium	Dried roses, stale water	18			-	-	-	-	20.048	20.148	Weak	Burnt plastic	27
19.065	1.73926e+09	β-Pinene	127-91-3	-	-	-	-	-			19.7929	2.3168e+09	D-Limonene	5989-27-5	-	-	-	-	-			21.56	1418997	Dodecane coeluting with unidentified	112-40-3	-	-	-	-	-			20.216	2846077	1-Octanol	111-87-5	-	-	-	-	-
19.2343	6.65077e+08	Octanal	124-13-0	19.247	19.377	Medium	Herbal, grass	19			19.8992	1.45704e+09	Cymene (isomer)	-	-	-	-	-	-			21.828	2241938	o-Guaiacol	90-05-1	21.816	21.953	Weak	Burnt, phenol, rubber, pungent	19			20.371	3580876	Dichlorobenzene (isomer)	-	-	-	-	-	-
19.2944	5.40158e+08	o-Ethyltoluene	611-14-3	-	-	-	-	-			19.9755	4.20971e+08	β-Phellandrene	555-10-2	-	-	-	-	-			21.879	526542	Fenchol	1632-73-1	-	-	-	-	-			20.507	4650932	1H-Pyrrole-2-carboxaldehyde	1003-29-8	-	-	-	-	-
19.4759	9.95785e+09	3-Carene	13466-78-9	19.475	19.542	Weak	Rubber, plastic	20			20.0551	37627243	3-Octen-2-one	1669-44-9	20.038	20.105	Weak	Herbal, grass	22			-	-	-	-	22.024	22.122	Medium	Licorice, spice	20			20.71	740216	2-Nonanone	821-55-6	20.643	20.75	Medium	Burnt, rotten	28
19.5915	4.06435e+08	Si compound from the column	-	19.55	19.633	Medium	Wood, bark	21			20.2138	31408337	1-Octanol	111-87-5	-	-	-	-	-			22.11	1160004	6-Camphenol	3570-04-5	22.139	22.255	Strong	Old house, stale	21			20.813	4514160	Benzyl alcohol	100-51-6	-	-	-	-	-
19.6708	1.32428e+09	Benzaldehyde	100-52-7	-	-	-	-	-			20.248	3.21359e+08	Dichlorobenzene (isomer)	-	-	-	-	-	-			-	-	-	-	22.26	22.338	Medium	Wood, old wood	22			20.951	12871544	Nonanal	124-19-6	20.975	21.073	Weak	Fresh, floral, old flowers	29
19.7726	1.69697e+09	D-Limonene	5989-27-5	-	-	-	-	-			20.3607	2.37188e+09	Dichlorobenzene (isomer)	-	20.374	20.426	Weak	Sweet	23			22.399	15337402	2-Heptadecanone	2922-51-2	-	-	-	-	-			21.063	1343636	m-Cresol	108-39-4	21.1	21.187	Strong	Fecal	30
19.8875	9.96082e+08	Cymene (isomer)	-	-	-	-	-	-			20.4	1.96729e+08	(E)-2-Octenal	2548-87-0	-	-	-	-	-			22.643	1548722	Decanal	112-31-2	22.63	22.727	Weak	Burnt, charcoal	23			21.219	1626649	1-Phenyl-1-butene	824-90-8	21.247	21.33	Medium	Dry, biscuits	31
19.9634	1.72584e+08	β-Phellandrene	555-10-2	-	-	-	-	-			20.4313	2.02045e+08	(E)-2-Octenal	2548-87-1	20.445	20.508	Weak	Meat	24			-	-	-	-	22.809	22.928	Weak	Burnt, stale, decay	24			21.555	4733911	Dodecane coeluting with unidentified	112-40-3	-	-	-	-	-
20.0054	47688944	3-Octen-2-one	1669-44-9	20.013	20.107	Medium	Garlic, onion	22			20.5455	9.25313e+07	1H-Pyrrole-2-carboxaldehyde	1003-29-8	20.528	20.563	Weak	Earth	25			23.01	3948788	4-Terpinenol	20126-76-5	-	-	-	-	-			21.696	837935	6-Methyloctadecane	10544-96-4	-	-	-	-	-
20.1976	3.81338e+08	1-Octanol	111-87-5	-	-	-	-	-			20.7026	1.33932e+08	2-Nonanone	821-55-6	20.595	20.623	Weak	Mold	26			23.243	1436295	α-Terpineol	98-55-5	23.104	23.245	Medium	Burnt, licorice, pungent	25			21.876	4653518	Fenchol	1632-73-1	21.863	22.01	Weak	Cookie, becoming grass	32
20.3447	1.65439e+09	Dichlorobenzene (isomer)	-	20.334	20.429	Weak	Floral	23			20.7968	3.57686e+08	Benzyl alcohol	100-51-6	20.818	20.857	Weak	Floral	27			23.339	2097514	Thymol?	-	-	-	-	-	-			-	-	-	-	22.014	22.116	Weak	Sandal, wood, aromatic	33
20.4191	2.88491e+08	(E)-2-Octenal	2548-87-0	20.437	20.5	Medium	Wax	24			20.912	1.77633e+07	Nonanal	124-19-6	20.88	20.944	Weak	Popcorn	28			-	-	-	-	23.432	23.524	Weak	Bread, yeast	26			22.107	1870353	6-Campholenal	3570-04-5	22.179	22.244	Strong	Wax, make up	34
20.5063	5.55592e+07	1H-Pyrrole-2-carboxaldehyde	1003-29-8	20.512	20.586	Weak	Herbal, grass	25			20.9281	1.95453e+09	1-Methyl-4-(1-methylethylidene)cyclohexene	586-62-9	-	-	-	-	-			23.488	1930523	Estragole	140-67-0	23.576	23.681	Weak	Burnt, wood, licorice, sour	27			22.268	1707348	Not identified	-	-	-	-	-	-
20.6898	1.32306e+08	2-Nonanone	821-55-6	20.606	20.681	Weak	Popcorn	26			21.0334	1.99631e+08	m,α-Dimethylstyrene	1124-20-5	20.959	21.065	Medium	Floral	29			-	-	-	-	23.685	23.755	Weak	Medicinal	28			22.4	1930861	2-Heptadecanone	2922-51-2	-	-	-	-	-
20.7876	3.56544e+08	Benzyl alcohol	100-51-6	20.818	20.873	Medium	Floral	27			21.1045	5.63456e+07	m-Cresol	108-39-4	21.077	21.132	Weak	Fecal	30			23.804	853067	o-Acetyltoluene	577-16-2	23.982	24.083	Medium	Medicinal, cough syrup	29			22.667	11978608	Decanal	112-31-2	-	-	-	-	-
20.9259	1560000000	Nonanal	124-19-6	20.889	20.944	Weak	Wood, bark	28			21.1855	5.81356e+08	m,α-Dimethylstyrene	1124-20-5	21.164	21.207	Weak	Spice	31			24.105	114426	Not identified	-	-	-	-	-	-			-	-	-	-	22.846	22.941	Strong	Plastic, wax	35
21.011	1.5007e+08	m,α-Dimethylstyrene	1124-20-5	20.956	21.066	Weak	Wax	29			21.1928	6.05198e+08	p-(1-Propenyl)toluene	2698-14-8	-	-	-	-	-			24.207	1732168	Batilol	544-62-7	-	-	-	-	-			23.004	2919868	4-Terpinenol	20126-76-5	-	-	-	-	-
21.0935	9.54858e+07	m-Cresol	108-39-4	21.078	21.109	Weak	Rubber, plastic	30			21.5337	4.71979e+08	Dodecane	112-40-3	-	-	-	-	-			24.37	2396690	Naphthalene	91-20-3	24.286	24.4	Weak	Bread, wood	30			23.159	3162533	Isoborneol	-	-	-	-	-	-
21.1565	4.22036e+08	m,α-Dimethylstyrene	1124-20-5	21.129	21.184	Weak	Wood, bark	31			21.5965	1.41003e+08	Acetophenone	98-86-2	21.567	21.626	Weak	Fat, oil	32			24.472	980652	L-Verbenone	1196-01-6	24.439	24.774	Medium	Flowers, wax	31			23.242	13918268	α-Terpineol	98-55-5	-	-	-	-	-
21.1789	4.22681e+08	p-(1-Propenyl)toluene	2698-14-8	-	-	-	-	-			21.8324	2.32154e+08	Durene	95-93-2	-	-	-	-	-			24.596	569297	2-Methyleicosane	1560-84-5	-	-	-	-	-			23.328	4346494	Thymol?	-	-	-	-	-	-
21.5208	4.83126e+08	Dodecane	112-40-3	-	-	-	-	-			21.851	290939331	Fenchol	1632-73-1	21.778	21.924	Medium	Medicinal	33			24.842	7165778	Not identified	122-03-2	24.829	24.911	Weak	Rosemary, meat seasoning	32			23.483	5325261	Estragole	140-67-0	-	-	-	-	-
21.594	215996310	Acetophenone	98-86-2	21.567	21.621	Weak	Wax	32			22.0805	7.89282e+06	6-Camphenol	3570-04-5	21.994	22.167	Weak	Spice	34			-	-	-	-	24.967	25.064	Weak	Blood, salty water	33			23.802	5453628	o-Acetyltoluene	577-16-2	23.924	24.056	Strong	Wax, make up	36
21.821	2.76287e+08	Fenchol	1632-73-1	21.778	21.864	Weak	Medicinal	33			22.192	2.23328e+08	Si compound from the column	-	-	-	-	-	-			25.136	1035134	Tetradecane	629-59-4	-	-	-	-	-			24.212	1790398	Batilol	544-62-7	-	-	-	-	-
22.0834	1.52664e+08	6-Camphenol	3570-04-5	21.978	22.132	Medium	Spice	34			22.2375	2.30082e+08	Caryophyllene	87-44-5	22.206	22.269	Weak	Herbal, grass	35			25.329	589807	d-Verbenone	18309-32-5	-	-	-	-	-			24.365	7808736	Naphthalene	91-20-3	24.481	24.609	Strong	Dry, limescale, mineral	37
22.2605	1.72526e+08	Caryophyllene	87-44-5	22.186	22.335	Weak	Earth	35			22.6268	380000000	Decanal	112-31-2	22.656	22.695	Weak	Herbal, grass	36			25.885	1223935	Ocimene	10067-29-5	25.764	25.946	Weak	Anise, sweet, minty	34			24.467	4512662	L-Verbenone	1196-01-6	-	-	-	-	-
22.6151	4.62028e+08	Decanal	112-31-2	22.636	22.735	Medium	Herbal, grass	36			22.826	2.7923e+08	Butoxyethoxyethanol	112-34-5	22.785	22.867	Weak	Rubber, plastic	37			26.041	1639984	Not identified	-	26.028	26.111	Weak	Medicine, cough syrup	35			24.581	2065187	2-Methyleicosane	1560-84-5	-	-	-	-	-
22.8425	2.78495e+07	Butoxyethoxyethanol	112-34-5	22.793	22.892	Medium	Fecal	37			22.9617	1.17129e+08	4-Terpinenol	20126-76-5	-	-	-	-	-			26.121	2089803	(E)-Cinnamaldehyde	14371-10-9	26.142	26.271	Weak	Powder, flour	36			-	-	-	-	24.96	25.117	Medium	Incense, grass	38
23.0355	6.37471e+07	α-Terpineol	98-55-5	22.994	23.077	Weak	Herbal, grass	38			23.0415	7.89282e+06	α-Terpineol	98-55-5	23.024	23.059	Weak	Herbal, grass	38			26.206	1517540	α-Terpinyl acetate	80-26-2	-	-	-	-	-			25.137	9287158	Tetradecane	629-59-4	-	-	-	-	-
23.4115	1.64399e+08	Estragole	140-67-0	23.366	23.441	Medium	Herbal, grass	39			23.4283	1.72822e+08	Estragole	140-67-0	23.36	23.44	Weak	Floral	39			26.339	1354533	2,6,10-Trimethyltetradecane	14905-56-7	-	-	-	-	-			25.323	1841761	d-Verbenone	18309-32-5	25.228	25.32	Weak	Sweet	39
23.674	6.37471e+07	6-Undecanone	927-49-1	23.641	23.707	Weak	Wax	40			23.7005	1.24244e+08	6-Undecanone	927-49-1	23.671	23.73	Weak	Sweat	40			26.46	2946856	Not identified	-	26.449	26.612	Medium	Cinnamon, sweat, flour, pleasant	37			25.425	1427771	Not identified	-	25.436	25.59	Medium	Green, spice, herbal	40
23.9555	6.47094e+07	Myrtenal	564-94-3	23.91	24.001	Weak	Spice	41			23.7446	1.3783e+08	o-Acetyltoluene	577-16-2	-	-	-	-	-			26.795	3842722	2-Methylnapthalene	3856-25-5	26.688	26.786	Weak	Plastic	38			25.873	1298299	Caryophyllene	87-44-5	25.831	25.977	Medium	Sweet, spice, cinnamon	41
24.2839	3.75536e+08	Naphthalene	91-20-3	-	-	-	-	-			23.9515	1.14924e+07	Myrtenal	564-94-3	23.922	23.981	Weak	Herbal, grass, coriander	41			26.877	4471046	Isoledene	95910-36-4	-	-	-	-	-			26.115	2855280	(E)-Cinnamaldehyde	14371-10-9	-	-	-	-	-
24.3295	3.86528e+08	Eucarvone	503-93-5	24.29	24.369	Medium	Unpleasant	42			24.2979	455000000	1-Methylene-1H-indene	2471-84-3	-	-	-	-	-			27.19	6198711	L-Verbenone	1196-01-6	27.099	27.227	Medium	Stale, humid, old house	39			26.207	2798338	α-Terpinyl acetate	80-26-2	-	-	-	-	-
24.4014	2.09754e+08	L-Verbenone	1196-01-6	-	-	-	-	-			24.3031	1.71058e+08	Naphthalene	91-20-3	-	-	-	-	-			-	-	-	-	27.235	27.337	Medium	Salty water, salt	40			26.334	2122402	Heptacosane	593-49-7	-	-	-	-	-
24.5675	6.5536e+07	2,4-Dimethylbenzaldehyde	15764-16-6	24.53	24.605	Weak	Rubber, plastic	43			24.337	173682546	Eucarvone	503-93-5	24.309	24.365	Medium	Fecal	42			27.401	6503228	Pentadecane	81-57-6	27.459	27.564	Weak	Mint	41			26.446	1792898	1-Chloroeicosane	42217-02-7	-	-	-	-	-
24.8105	5.9171e+07	Carvone	99-49-0	24.769	24.852	Weak	Wood, bark	44			24.6	4.21397e+07	2,4-Dimethylbenzaldehyde	15764-16-6	24.576	24.624	Weak	Herbal, grass	43			-	-	-	-	28.506	28.621	Weak	Powder, dirty, dust	42			26.789	5014294	2-Methyl naphthalene	3856-25-5	26.705	26.821	Medium	Wax, plastic	42
-	-	-	-	24.915	24.962	Weak	Rubber, plastic	45			24.7725	3.96837e+07	Carvone	99-49-0	24.753	24.792	Weak	Burnt bark, wood	44			28.85	1256255	Longifolene	475-20-7	28.682	28.877	Weak	Resin, citrus, cedar oil	43			26.873	4928838	Isoledene	95910-36-4	-	-	-	-	-
25.483	5.35145e+07	5-Methyl-1,2,3,4-tetrahydronaphthalene	2809-64-5	25.467	25.499	Weak	Herbal, grass	46			25.039	18008708	Isobornyl acetate	125-12-2	24.886	24.953	Weak	Herbal, grass	45			29.045	1124687	1-[2-(Hexadecyloxy)ethoxy]octadecane	17367-10-1	29.189	29.271	Weak	Dirty, dusty	44			27.187	5510136	L-Verbenone	1196-01-6	27.095	27.224	Medium	Pinene, stale water, graveyard	43
25.7595	8.16272e+07	Thieno[3,2-c]pyridine	272-14-0	25.71	25.809	Weak	Floral	47			25.1102	2.55404e+08	Tetradecane	629-59-4	-	-	-	-	-			29.712	4654249	Heptacosane?	81-57-6	-	-	-	-	-			-	-	-	-	27.293	27.339	Weak	Incense, sweet	44
26.0371	2.47392e+08	(E)-Cinnamaldehyde	14371-10-9	26.024	26.094	Medium	Herbal, grass	48			25.427	3.76443e+07	5-Methyl-1,2,3,4-tetrahydronaphthalene	2809-64-5	25.374	25.48	Weak	Floral	46			30.073	6977715	γ-Muurolene	30021-74-0	30.171	30.29	Weak	Mint, eucalyptus, mint candy	45			27.396	10483719	Pentadecane	629-62-9	27.366	27.432	Weak	Wax	45
26.1515	2.67411e+08	α-Terpinyl acetate	80-26-2	26.13	26.173	Weak	Soap	49			-	-	-	-	25.738	25.821	Weak	Rubber, plastic	47			30.23	10172205	Hexadecane	81-57-6	30.395	30.582	Weak	Handcream, floral, custard	46			-	-	-	-	27.456	27.541	Medium	Floral, fruit, peach, sweet	46
26.24	1.08383e+08	2,6,10-Trimethyltridecane	3891-99-4	26.208	26.272	Weak	Wood, bark	50			25.7795	5.54648e+07	Thieno[3,2-c]pyridine	272-14-0	-	-	-	-	-			30.76	4685993	α-Muurolene	10208-80-7	30.725	30.797	Weak	Blood, cold	47			28.853	7013102	Longifolene	475-20-7	28.724	28.874	Medium	Sweet, fruit (peach or apricot)	47
26.5347	2.94359e+08	2,2,4-Trimethyl-1,3-pentanediol diisobutyrate	6846-50-0	-	-	-	-	-			25.974	2.73853e+07	(Z)-3-Phenylacrylaldehyde	57194-69-1	25.95	25.998	Weak	Wood, bark	48			31.642	1670205	Cedrene	11028-42-5	-	-	-	-	-			29.704	1535312	2,7-Dimethylnaphthalene	582-16-1	-	-	-	-	-
26.6545	3.92962e+08	1,3-Pentanediol, 2,2,4-trimethyl-1-isobutyrate	25265-77-4	26.615	26.694	Weak	Wood, bark	51			26.0568	1.23647e+08	(E)-Cinnamaldehyde	14371-10-9	-	-	-	-	-			32.43	1025557	Falcarinol?	81203-57-8	32.352	32.462	Weak	Jasmine	48			30.07	5718858	γ-Muurolene	30021-74-0	-	-	-	-	-
26.746	319000000	3-Hydroxy-2,2,4-trimethylpentyl isobutyrate	77-68-9	27.038	27.093	Weak	Wood, bark	52			26.0855	142499184	α-Terpinyl acetate	80-26-2	26.044	26.127	Weak	Herbal, grass	49			-	-	-	-	32.59	32.704	Weak	Jasmine	49			30.229	8930855	Hexadecane	544-76-3	30.219	30.387	Medium	Sweet dough, spice	48
28.6915	2.0018e+08	Longifolene	475-20-7	28.672	28.711	Weak	Floral	53			26.27	6.49749e+07	2,6,10-Trimethyltridecane	3891-99-4	26.237	26.303	Weak	Medicinal	50			-	-	-	-	32.909	32.986	Weak	Sweet, baked goods	50			30.509	984630	2,6-Dimethylnaphthalene	581-42-0	30.42	30.513	Weak	Church, damp	49
30.207	282733521	Hexadecane	544-76-3	30.138	30.276	Strong	Vanilla, chocolate	54			26.659	199917292	2,2,4-Trimethyl-1-isobutyrate-1,3-pentanediol	25265-77-4	26.616	26.702	Weak	Earth	51			-	-	-	-	33.345	33.467	Weak	Wood, dry	51			30.747	15538138	α-Muurolene	10208-80-7	-	-	-	-	-
30.3755	21709478	2,6-Dimethylnaphthalene	581-42-0	30.322	30.429	Weak	Wood, bark	55			27.069	9.81759e+06	Ethyl iso allocholate	101230-69-7	27.034	27.104	Weak	Rubber, plastic	52			-	-	-	-	33.515	33.672	Weak	Men's perfume, fresh, sandal	52			-	-	-	-	30.998	31.086	Weak	Sweet, spice, cinnamon	50
33.4555	53741990	Octyl ether	629-82-3	33.406	33.505	Weak	Wood, bark	56			28.736	3.09543e+07	Longifolene	475-20-7	28.718	28.754	Weak	Medicinal	53			33.67	2746510	1,1'-[(1,2-Propanediyl)bisoxy]bisoctadecane	35545-51-8	-	-	-	-	-			31.632	5735371	Cedrene	11028-42-5	-	-	-	-	-
											30.2525	328880594	Hexadecane	544-76-3	30.188	30.317	Medium	Vanilla, chocolate	54			33.913	2897825	Heptacosane	81-57-6	-	-	-	-	-			32.418	3084852	Not identified	-	-	-	-	-	-
											30.371	1.29695e+07	2,6-Dimethylnaphthalene	581-42-0	30.363	30.379	Weak	Wood, bark	55			-	-	-	-	34.455	34.679	Medium	Wood, wooden pencil	53			-	-	-	-	32.643	32.745	Weak	Grass	51
											33.493	41554311	Octyl ether	629-82-3	33.43	33.556	Weak	Floral	56			-	-	-	-	34.711	34.798	Weak	Unpleasant	54			33.658	3302581	Heptacosane	593-49-7	-	-	-	-	-
																						-	-	-	-	35.006	35.139	Weak	Wood, warm	55			33.907	3455514	Heptacosane	593-49-7	-	-	-	-	-
																						35.519	2770895	3,5-Dimethoxybenzyl alcohol	705-76-0	35.444	35.54	Weak	Medicinal	56			-	-	-	-	34.536	34.629	Weak	Wax	52
																						-	-	-	-	36.621	36.704	Weak	Wood	57			-	-	-	-	34.735	34.832	Weak	Stale water, old flowers	53
																						36.928	1632574	Diethylphtalate	84-66-2	-	-	-	-	-			35.507	2347027	Dibenzofuran?	132-64-9	-	-	-	-	-
																						-	-	-	-	37.282	37.366	Weak	Salt	58			36.911	3774083	Diethylphthalate	84-66-2	-	-	-	-	-
																						38.792	1692059	Eicosane	112-95-8	-	-	-	-	-			38.811	1700953	Heptacosane	593-49-7	39.44	39.491	Weak	Wax	54
																						-	-	-	-	39.7	39.774	Weak	Blood	59

## Sheet: M7
M7_1											M7_2											M7_3											M7_4
Retention time (MS)	Area (MS)	Compound	CAS nr	Start (min) (O)	End (min) (O)	Intensity (O)	Aroma (O)	Nr in GC-O graph			Retention time (MS)	Area (MS)	Compound	CAS nr	Start (min) (O)	End (min) (O)	Intensity (O)	Aroma (O)	Nr in GC-O graph			Retention time (MS)	Area (MS)	Compound	CAS nr	Start (min) (O)	End (min) (O)	Intensity (O)	Aroma (O)	Nr in GC-O graph			Retention time (MS)	Area (MS)	Compound	CAS nr	Start (min) (O)	End (min) (O)	Intensity (O)	Aroma (O)	Nr in GC-O graph
9.9513	617000000	Hexane	110-54-3	-	-	-	-	-			9.9574	5.19425e+08	Hexane	110-54-3	-	-	-	-	-			-	-	-	-	0.534	0.576	Weak	Vinegar	1			-	-	-	-	0.756	0.814	Weak	Sweat	1
10.1675	1.29521e+08	Acetic acid	64-19-7	10.162	10.173	Medium	Burnt rubber, plastic	1			10.255	7479250	Acetic acid	64-19-7	10.249	10.261	Medium	Acid	1			1.666	7659528	Carbondioxide	124-38-9	-	-	-	-	-			-	-	-	-	0.986	1.054	Weak	Solvent	2
10.793	2.0023e+08	2,3-Butanedione	431-03-8	10.791	10.795	Weak	Acidic	2			10.6725	5.74068e+06	Ethylhydrazine	624-80-6	-	-	-	-	-			-	-	-	-	2.18	2.266	Weak	Candied orange	2			1.664	7402775	Carbondioxide	124-38-9	-	-	-	-	-
10.8253	6.57923e+06	1,2-Dimethylhydrazine	540-73-8	-	-	-	-	-			10.787	297472607	2,3-Butanedione	431-03-8	10.781	10.793	Medium	Butter	2			3.505	1350568	Carbondioxide	124-38-9	-	-	-	-	-			-	-	-	-	2.036	2.094	Weak	Wooden pencil	3
-	-	-	-	10.893	10.897	Medium	Cheese	3			10.7969	1.75669e+08	2-Oxopropanoic acid	127-17-3	-	-	-	-	-			6.969	572390	2-Butanol	78-92-2	-	-	-	-	-			-	-	-	-	2.13	2.228	Weak	Solvent, etheric	4			PL
11.188	3039269340	Ammonium acetate	631-61-8	11.182	11.194	Medium	Fat, oil	4			10.9006	630000000	1,2-Dimethylhydrazine	540-73-8	-	-	-	-	-			7.74	1818282	2-Butanol	78-92-2	-	-	-	-	-			3.504	1144991	Carbondioxide	124-38-9	-	-	-	-	-			PL
11.4041	231000000	2-Methylhexane	591-76-4	-	-	-	-	-			-	-	-	-	10.907	10.915	Medium	Burnt rubber, plastic	3			8.113	2662681	Formic acid	64-18-6	-	-	-	-	-			-	-	-	-	4.186	4.268	Weak	Solvent, bitter	5			SI
11.6561	245000000	3-Methylhexane	589-34-4	-	-	-	-	-			11.3045	7861635945	Acetic acid	64-19-7	11.299	11.31	Medium	Cheese	4			9.374	521053	Acetic acid	64-19-7	-	-	-	-	-			-	-	-	-	4.37	4.42	Weak	Wooden pencil	6			SI
12.1608	1060000000	Heptane	142-82-5	-	-	-	-	-			11.4096	209000000	2-Methylhexane	591-76-4	-	-	-	-	-			9.986	20097675	Methoxyacetic acid	625-45-6	-	-	-	-	-			-	-	-	-	5.62	5.653	Weak	Sweat	7			Similar or higher intensity in the blank, and lab contaminants
12.35	6.92912e+07	Heptyl formate	112-23-2	12.346	12.354	Weak	Fat, oil	5			11.6696	227000000	3-Methylhexane	589-34-4	-	-	-	-	-			-	-	-	-	11.661	11.754	Weak	Stale water	3			-	-	-	-	5.892	5.969	Medium	Linalool	8
12.5879	6.46671e+08	Benzene	71-43-2	-	-	-	-	-			12.1709	940000000	Heptane	142-82-5	-	-	-	-	-			12.082	756241	Propanoic acid	79-09-4	-	-	-	-	-			6.29	229124	Sulfur dioxide	7446-09-5	-	-	-	-	-
13.154	3.75613e+07	1-Hydroxy-2-propanone	116-09-6	13.152	13.156	Weak	Artificial	6			12.364	573437164	Heptyl formate	112-23-2	12.362	12.366	Weak	Cheese	5			12.849	86102	Acetone	67-64-1	-	-	-	-	-			6.962	880141	2-Butanol	78-92-2	6.934	7.003	Weak	Wooden pencil, wheat	9
13.239	6.67707e+08	Pentanal	110-62-3	13.196	13.204	Medium	Burnt rubber, plastic	7			13.187	19466093	1-Hydroxy-2-propanone	116-09-6	13.183	13.191	Medium	Solvent	6			12.974	39373	Pentanal	110-62-3	-	-	-	-	-			-	-	-	-	7.961	8.03	Weak	Bitter	10
13.359	2.83711e+08	Methylcyclohexane	108-87-2	-	-	-	-	-			13.2426	4.38927e+08	3-Propoxy-1-propene	1471-03-0	-	-	-	-	-			13.337	126174	Isobutyric acid	79-31-2	-	-	-	-	-			8.171	2578447	Formic acid	64-18-6	-	-	-	-	-
13.5644	4.17657e+08	2-Methylheptane	592-27-8	-	-	-	-	-			13.304	307123136	Pentanal	110-62-3	13.298	13.31	Medium	Cheese	7			-	-	-	-	13.668	13.765	Weak	Wax, manure	4			9.028	561387	Acetic acid	64-19-7	-	-	-	-	-
13.7968	4.65017e+08	3-Methylheptane	589-81-1	-	-	-	-	-			13.5754	378000000	2-Methylheptane	592-27-8	-	-	-	-	-			14.065	916608	Butyric acid	107-92-6	-	-	-	-	-			9.421	412069	Acetic acid	64-19-8	-	-	-	-	-
14.1685	3.64911e+08	sec-Butyl acetate	105-46-4	-	-	-	-	-			13.7959	399000000	3-Methylheptane	589-81-1	-	-	-	-	-			14.249	2344438	1-Pentanol	71-41-0	-	-	-	-	-			9.947	11888060	Acetic acid	64-19-9	9.852	9.921	Weak	Stale water, graveyard	11
14.3345	6.88971e+08	Octane	111-65-9	-	-	-	-	-			14.1723	594000000	sec-Butyl acetate	105-46-4	-	-	-	-	-			15.26	1039761	Hexanal	66-25-1	15.29	15.435	Medium	Butyric acid, vomit	5			-	-	-	-	10.583	10.69	Weak	Pungent, floral	12
14.4325	3.61101e+09	Butyric acid	107-92-6	14.424	14.441	Medium	Cheese	8			14.3327	590000000	Octane	111-65-9	-	-	-	-	-			15.421	416923	Butanamide	541-35-5	-	-	-	-	-			12.088	481412	Propanoic acid	79-09-4	12.169	12.207	Weak	Sweet	13
14.4753	3.3946e+09	1-Pentanol	71-41-0	14.457	14.461	Weak	Fecal	9			14.404	563089861	Butyric acid	107-92-6	14.392	14.416	Strong	Cheese	8			-	-	-	-	15.671	15.827	Weak	Yeast	6			13.907	174528	Formamide	75-12-7	-	-	-	-	-
14.9242	2120000000	Toluene	108-88-3	14.997	15.024	Medium	Burnt rubber, plastic	10			14.4755	2.43558e+09	1-Pentanol	71-41-0	14.463	14.467	Weak	Fecal	9			15.952	190849	Dimethylformamide	68-12-2	-	-	-	-	-			14.024	856165	Si compound from the column	-	-	-	-	-	-
14.9297	4.54989e+06	2-Propenylidenecyclobutene	52097-85-5	-	-	-	-	-			14.9332	1820000000	Toluene	108-88-3	15.026	15.054	Strong	Burnt rubber, plastic	10			16.228	1538877	Pentanoic acid	109-52-4	-	-	-	-	-			14.119	492626	Butyric acid	107-92-6	-	-	-	-	-
15.4225	3540000000	Hexanal	66-25-1	15.438	15.458	Strong	Herbal, grass	11			15.4221	2250000000	Hexanal	66-25-1	15.438	15.457	Medium	Herbal, grass	11			16.853	3412565	Furfural	98-01-1	-	-	-	-	-			14.26	925993	1-Pentanol	71-41-0	-	-	-	-	-
15.507	1.72171e+08	Isovaleric acid	503-74-2	15.505	15.509	Weak	Fecal	12			15.4995	2130499029	Isovaleric acid	503-74-2	15.486	15.513	Strong	Cheese	12			16.917	530085	o-Xylene	95-47-6	-	-	-	-	-			15.272	1008609	Hexanal	66-25-1	15.307	15.457	Weak	Sweat, dirty, stale water	14
15.5399	2.15466e+08	4-Methyl-3-penten-2-one	141-79-7	-	-	-	-	-			15.6332	210000000	4-Methyloctane	2216-34-4	-	-	-	-	-			17.332	267544	Heptanal	111-71-7	-	-	-	-	-			15.436	641997	Acetaldoxime	107-29-9	-	-	-	-	-
15.6316	155000000	4-Methyloctane	2216-34-4	-	-	-	-	-			15.9985	14946015	trans-1,2-Cyclopentanediol	5057-99-8	15.991	16.006	Medium	Herbal, grass	13			-	-	-	-	17.335	17.5	Weak	Roasted/dried vegetables	7			16.24	1997972	Pentanoic acid	109-52-4	-	-	-	-	-
15.911	2.0471e+07	trans-1,2-Cyclopentanediol	5057-99-8	15.909	15.913	Weak	Nut	13			16.037	43751994	N,N-Dimethylformamide	68-12-2	16.035	16.039	Weak	Garlic, Onion	14			17.614	264367	p-Xylene	106-42-3	-	-	-	-	-			16.855	1198939	Furfural	98-01-1	-	-	-	-	-
16.086	2.0471e+07	N,N-Dimethylformamide	68-12-2	16.086	16.086	Weak	Burnt bark, wood	14			16.3514	273000000	Nonane	111-84-2	-	-	-	-	-			17.9	13776803	α-Pinene	80-56-8	17.892	18.024	Weak	Old bread, toast	8			17.043	1295769	Si compound from the column	-	-	-	-	-	-
16.3442	2.57346e+08	Nonane	111-84-2	-	-	-	-	-			16.5407	126000000	Hexyl formate	629-33-4	-	-	-	-	-			18.187	2847275	Hexanoic acid	142-62-1	-	-	-	-	-			17.239	864482	Not identified	-	-	-	-	-	-
16.4382	1.28106e+08	Pentanoic acid	109-52-4	-	-	-	-	-			16.9621	2680000000	Furfural	98-01-1	-	-	-	-	-			18.404	1014157	1-Heptanol	111-70-6	18.399	18.458	Medium	Popcorn, toast	9			17.334	297818	Heptanal	111-71-7	-	-	-	-	-
16.5391	1.49103e+08	Hexyl formate	629-33-4	-	-	-	-	-			17.0378	2.44595e+09	o-Xylene	95-47-6	17.045	17.065	Medium	Herbal, grass	15			18.586	756169	Nonadienol	76649-25-7	-	-	-	-	-			17.453	166937	2,3-Butanetriol	4435-50-1	-	-	-	-	-
16.6428	1.00702e+08	4-Hydroxy-4-methyl-2-pentanone	123-42-2	-	-	-	-	-			17.1791	2.13222e+08	2-Heptanone	110-43-0	-	-	-	-	-			-	-	-	-	18.885	18.994	Weak	Mushroom, metallic, blood	10			17.611	172069	p-Xylene	106-42-3	-	-	-	-	-
16.9637	3.39897e+09	Furfural	98-01-1	-	-	-	-	-			17.3387	7.63418e+07	Amyl acetate	628-63-7	-	-	-	-	-			19.053	2017905	β-Pinene	127-91-3	-	-	-	-	-			17.762	129296	N-Acetylpropanamide	19264-34-7	-	-	-	-	-
17.0308	1.49774e+09	o-Xylene	95-47-6	17.059	17.063	Weak	Herbal, grass	15			17.4186	3.10689e+08	Heptanal	111-1-7	-	-	-	-	-			19.228	1058205	Octanal	124-13-0	-	-	-	-	-			17.901	94325	α-Pinene	80-56-8	17.94	18.015	Weak	Resin, wax	15
17.1679	393000000	2-Heptanone	110-43-0	-	-	-	-	-			17.5303	321000000	β-Butoxyethanol	111-76-2	17.434	17.457	Strong	Wax	16			19.308	3477581	Phenol	108-95-2	-	-	-	-	-			18.201	7551582	Hexanoic acid	142-62-1	-	-	-	-	-
17.3324	150000000	Amyl acetate	628-63-7	-	-	-	-	-			17.6918	654000000	p-Xylene	106-42-3	-	-	-	-	-			19.469	17001381	3-Carene	13466-78-9	-	-	-	-	-			18.406	4592195	1-Heptanol	111-70-6	-	-	-	-	-
17.4143	415000000	Heptanal	111-1-7	-	-	-	-	-			17.9896	7130000000	α-Pinene	80-56-8	17.923	17.958	Strong	Vanilla, chocolate	17			19.676	1071788	Benzaldehyde	100-52-7	19.608	19.677	Weak	Floral	11			-	-	-	-	18.412	18.517	Weak	Popcorn, salty, aromatic	16
17.5229	2.89224e+08	β-Butoxyethanol	111-76-2	17.498	17.509	Medium	Wax	16			17.9959	127843	α-Thujene	2867-05-2	-	-	-	-	-			19.78	2121399	D-Limonene	5989-27-5	-	-	-	-	-			18.579	1112304	Geranyl propionate	105-90-8	-	-	-	-	-
17.6819	668000000	p-Xylene	106-42-3	-	-	-	-	-			18.2125	5.17379e+08	Decane	124-18-5	-	-	-	-	-			19.896	719383	Cymene (isomer)	-	-	-	-	-	-			18.655	803458	Benzyloleate	55130-16-0	-	-	-	-	-
17.7289	26788398	Styrene	100-42-5	-	-	-	-	-			18.3759	6.04944e+08	Hexanoic acid	142-62-1	18.408	18.412	Weak	Fecal	18			20.22	708200	1-Octanol	111-87-5	-	-	-	-	-			19.055	752522	β-Pinene	127-91-3	18.88	19.01	Medium	Mushroom, soup, sweet, creamy	17
17.9903	8930000000	α-Pinene	80-56-8	17.943	17.951	Weak	Vanilla, chocolate	17			18.46	1.53379e+08	1-Heptanol	111-70-6	-	-	-	-	-			20.371	3814498	Dichlorobenzene (isomer)	-	-	-	-	-	-			19.227	1610172	Octanal	124-13-0	19.039	19.171	Weak	Resin, pitch	18
17.9959	109368	α-Thujene	2867-05-2	-	-	-	-	-			18.652	6.72381e+08	β-Myrcene	123-35-3	-	-	-	-	-			20.504	3030771	1H-Pyrrole-2-carboxaldehyde	1003-29-8	-	-	-	-	-			19.306	1607214	Phenol	108-95-2	19.234	19.434	Strong	Linalool	19
18.2097	2.82595e+08	Decane	124-18-5	-	-	-	-	-			18.8261	3.68415e+08	m-Ethyltoluene	620-14-4	-	-	-	-	-			-	-	-	-	20.616	20.71	Weak	Mushroom, forest, mold	12			19.48	2854662	3-Carene	13466-78-9	-	-	-	-	-
18.387	2.0471e+07	Hexanoic acid	142-62-1	18.379	18.395	Medium	Unpleasant	18			18.9283	1.93334e+08	2-Pentylfuran	3777-69-3	18.917	18.929	Medium	Mushroom	19			20.815	2744067	Benzyl alcohol	100-51-6	20.809	21.008	Weak	Apple, pungent, incense	13			19.679	16364082	Benzaldehyde	100-52-7	-	-	-	-	-
18.4508	1.97936e+08	1-Heptanol	111-70-6	-	-	-	-	-			18.9618	270000000	3,7,7-Trimethyl-1,3,5-cycloheptatriene	3479-89-8	-	-	-	-	-			20.951	4025985	Nonanal	124-19-6								19.784	1085252	D-Limonene	5989-27-5	-	-	-	-	-
18.5077	2.20538e+08	Camphene	79-92-5	-	-	-	-	-			19.1007	2.0954e+09	β-Pinene	127-91-3	-	-	-	-	-			-	-	-	-	21.088	21.193	Weak	Stable, manure	14			19.905	1626661	Cymene (isomer)	-	-	-	-	-	-
18.6439	1.08694e+09	β-Myrcene	123-35-3	-	-	-	-	-			19.2672	6.53594e+08	Octanal	124-13-0	19.276	19.304	Strong	Wax	20			-	-	-	-	21.206	21.308	Weak	Flowers, old flowers	15			19.971	665677	Heptanoic acid	111-14-8	-	-	-	-	-
18.6501	1.11004e+08	β-Myrcene	123-35-3	-	-	-	-	-			19.3283	3.82607e+08	2(5H)-Furanone	497-23-4	-	-	-	-	-			21.218	349782	1-Phenyl-1-butene	824-90-8	-	-	-	-	-			20.222	708289	1-Octanol	111-87-5	-	-	-	-	-
18.822	4.11846e+08	m-Ethyltoluene	620-14-4	-	-	-	-	-			19.4984	99428.4	3,6,6-Trimethyl-bicyclo[3.1.1]hept-2-ene	4889-83-2	-	-	-	-	-			21.368	240573	L-Verbenol	473-67-6	-	-	-	-	-			20.372	1753409	Dichlorobenzene (isomer)	-	-	-	-	-	-
18.9573	8.62627e+08	2-Pentylfuran	3777-69-3	18.938	18.95	Medium	Mushroom	19			19.571	7.26463e+09	3-Carene	13466-78-9	19.563	19.579	Medium	Burnt candle	21			21.56	1210586	1-Chloro octadecane	3386-33-2	-	-	-	-	-			20.511	3404049	1H-Pyrrole-2-carboxaldehyde	1003-29-8	20.445	20.498	Weak	Burnt biscuits	20
19.0926	2.56559e+09	β-Pinene	127-91-3	-	-	-	-	-			19.5883	2.69669e+08	Si compound from the column	-	-	-	-	-	-			21.874	1529213	Fenchol	1632-73-1	21.865	22.012	Weak	Bitter, salt, licorice	16			-	-	-	-	20.647	20.721	Weak	Blood, metal	21
19.2634	7.22557e+08	Octanal	124-13-0	19.263	19.283	Strong	Wax	20			19.7005	1.10046e+09	Benzaldehyde	100-52-7	19.63	19.63	Weak	Solvent	22			22.099	434470	Campholenal	4501-58-0	22.06	22.157	Weak	Licorice, stable, blood	17			20.816	515821	Benzyl alcohol	100-51-6	-	-	-	-	-
19.343	3.38564e+08	2(5H)-Furanone	497-23-4	-	-	-	-	-			19.9187	625000000	Cymene (isomer)	-	-	-	-	-	-			-	-	-	-	22.161	22.339	Strong	Salty, becoming old flowers	18			20.954	8946190	Nonanal	124-19-6	-	-	-	-	-
19.5279	1.01042e+10	3-Carene	13466-78-9	19.475	19.483	Medium	Herbal, grass	21			19.9936	234000000	β-Phellandrene	555-10-2	-	-	-	-	-			22.398	766750	2-Decanone	693-54-9	-	-	-	-	-			-	-	-	-	21.029	21.119	Weak	Fresh, damp, swamp	22
19.5777	784003	Si compound from the column	-	-	-	-	-	-			20.1165	25774502	(E)-3-Octen-2-one	18402-82-9	20.109	20.124	Medium	Solvent	23			22.667	5312418	Decanal	112-31-2	-	-	-	-	-			21.215	427349	1-Phenyl-1-butene	824-90-8	21.239	21.328	Weak	Old, wood, dry	23
19.6991	1.4022e+09	Benzaldehyde	100-52-7	19.625	19.637	Medium	Burnt rubber, plastic	22			20.2703	2.36803e+08	1-Ethyl-4-methylbenzene	622-96-8	-	-	-	-	-			-	-	-	-	22.836	22.96	Weak	Old, old house, mold	19			21.396	504492	L-Verbenol	473-67-6	-	-	-	-	-
19.8021	3.12984e+09	D-Limonene	5989-27-5	-	-	-	-	-			20.3825	2.35413e+09	Dichlorobenzene (isomer)	-	-	-	-	-	-			23.007	894178	4-Terpinenol	20126-76-5	-	-	-	-	-			-	-	-	-	-	-	-	-	-
19.9362	9.57868e+08	Cymene (isomer)	-	-	-	-	-	-			20.4525	167000000	(E)-2-Octenal	2548-87-0	20.418	20.435	Strong	Soap	24			23.153	1287560	Isoborneol	124-76-5	23.104	23.203	Medium	Salty water, old	20			21.878	854492	Fenchol	1632-73-1	21.882	22.09	Strong	Peach, hay, becoming wax and make up	24
19.9931	3.71139e+08	β-Phellandrene	555-10-2	-	-	-	-	-			20.5379	1.35368e+08	1H-Pyrrole-2-carboxaldehyde	1003-29-8	20.549	20.549	Weak	Burnt bark, wood	25			23.242	4060107	Not identified	-	-	-	-	-	-			-	-	-	-	22.145	22.261	Strong	Wax, make up	25
20.076	3.60528e+07	(E)-3-Octen-2-one	18402-82-9	20.07	20.082	Medium	Burnt rubber, plastic	23			20.7216	8.98493e+07	2-Nonanone	821-55-6	-	-	-	-	-			23.331	1423459	Thymol?	89-83-8	-	-	-	-	-			22.4	3744006	2-Decanone	693-54-9	22.476	22.562	Medium	Floral, herbal	26
20.2288	2.19551e+08	1-Octanol	111-87-5	-	-	-	-	-			20.8189	2.87689e+08	Benzyl alcohol	100-51-6	-	-	-	-	-			23.48	942208	Cumic aldehyde	122-03-2	23.461	23.567	Weak	Wet, cinnamon	21			22.67	2196159	Decanal	112-31-2	22.693	22.81	Medium	Herbal, cut grass, spice	27
20.3296	1.24697e+06	γ-Terpinene	99-85-4	-	-	-	-	-			20.9581	1.47957e+09	Nonanal	124-19-6	20.972	20.996	Medium	Wax	26			-	-	-	-	23.571	23.651	Weak	Licorice, bitter, sour	22							22.836	22.942	Weak	Incense, sweet, church	28
20.3837	4.15992e+09	Dichlorobenzene (isomer)	-	-	-	-	-	-			21.0572	1.22486e+08	m-Cymenene	1124-20-5	21.059	21.083	Strong	Wax	27			-	-	-	-	23.666	23.773	Weak	Medicinal	Medicinal			23.005	12862797	4-Terpinenol	20126-76-5	-	-	-	-	-
20.4421	1.14309e+08	(E)-2-Octenal	2548-87-0	20.419	20.431	Medium	Fruit	24			21.134	856361999	L-Verbenol	473-67-6	21.126	21.142	Medium	Medicinal	28			-	-	-	-	23.998	24.089	Weak	Medicinal	24			23.244	5026430	Borneol	464-43-7	23.427	23.567	Medium	Plastic, wax, fat	29
20.5261	1.50703e+08	1H-Pyrrole-2-carboxaldehyde	1003-29-8	20.487	20.487	Weak	Wood, bark	25			21.2154	2.64656e+08	1-Phenyl-1-methylcyclopropane	2214-14-4	-	-	-	-	-			24.194	519837	Batilol	544-62-7	-	-	-	-	-			23.493	4000466	Cumic aldehyde	122-03-2	-	-	-	-	-
20.7134	1.15173e+08	2-Nonanone	821-55-6	-	-	-	-	-			21.253	3671945	p-(1-Propenyl)toluene	2698-14-8	21.251	21.255	Weak	Earth	29			24.36	2360487	Naphtalene	91-20-3	-	-	-	-	-			-	-	-	-	23.699	23.838	Weak	Old, plastic, oily, wax	30
20.9509	1.36429e+09	Nonanal	124-19-6	20.918	20.93	Medium	Nut	26			21.5472	435000000	Dodecane	112-40-3	-	-	-	-	-			24.473	1195818	D-Verbenone	18309-32-5	-	-	-	-	-			-	-	-	-	23.909	24.046	Medium	Wax, make up	31
21.0447	1.26934e+08	m-Cymenene	1124-20-5	21.044	21.064	Strong	Burnt candle	27			21.8699	1.90354e+08	Fenchol	1632-73-1	21.912	21.92	Medium	Burnt rubber, plastic	30			24.584	546934	Hexadecane	544-76-3	-	-	-	-	-			24.115	11303619	Cumic aldehyde	122-03-2	-	-	-	-	-
21.1009	109000000	4-Ethyl-m-xylene	874-41-9	-	-	-	-	-			22.0865	38426647	5-Methyl-6-heneicosen-11-one	-	22.085	22.088	Weak	Vanilla, chocolate	31			-	-	-	-	24.842	25.003	Weak	Pencil sharpenings, wood	25			24.359	2253002	Not identified	-	-	-	-	-	-
21.166	1.42883e+08	L-Verbenol	473-67-6	21.162	21.17	Medium	Burnt rubber, plastic	28			22.163	143995673	Campholenal	4501-58-0	22.155	22.171	Medium	Wood, bark	32			25.13	3699845	Tetradecane	629-59-4	-	-	-	-	-			24.472	4347715	D-Verbenone	18309-32-5	-	-	-	-	-
21.2072	4.34056e+08	p-(1-Propenyl)toluene	2698-14-8	21.237	21.244	Medium	Earth	29			22.2106	2.35268e+08	Si compound from the column	-	22.25	22.257	Weak	Herbal, grass	33			-	-	-	-	25.659	25.72	Weak	Sweet	26			-	-	-	-	24.505	24.61	Weak	Burnt rubber	32
21.576	3.67838e+08	Dodecane	112-40-3	-	-	-	-	-			22.6553	481000000	Decanal	112-31-2	-	-	-	-	-			-	-	-	-	25.836	25.914	Medium	Anise candy	27			-	-	-	-	24.807	24.925	Weak	Green, old grass	33
21.9155	2.81287e+07	Fenchol	1632-73-1	21.913	21.918	Weak	Wax	30			22.863	38547435	Benzyl acetate	140-11-4	22.857	22.869	Medium	Medicinal	34			26.118	638023	(E)-Cinnamaldehyde	14371-10-9	26.118	26.28	Weak	Wood, pungent	28			25.141	4936332	Tetradecane	629-59-4	25.116	25.228	Weak	Burnt wood	34
22.102	100141450	5-Methyl-6-heneicosen-11-one	-	22.094	22.11	Medium	Vanilla, chocolate	31			23.2315	2.61683e+08	α-Terpineol	98-55-5	-	-	-	-	-			26.336	794378	Heptacosane	593-49-7	26.694	26.86	Weak	Mineral, bitter, wood, wooden pencil	29			-	-	-	-	25.458	25.632	Weak	Wax	35
22.157	8.15288e+07	Campholenal	4501-58-0	22.157	22.157	Weak	Wax	32			23.453	1.35067e+08	Anethole	4180-23-8	-	-	-	-	-			26.445	706582	3-Ethyl-5-(2-ethylbutyl)octadecane	55282-12-7	-	-	-	-	-			26.12	1011458	(E)-Cinnamaldehyde	14371-10-9	25.796	26.04	Weak	Wax, floral	36
22.174	4.42479e+07	cis-p-Mentha-1(7),8-dien-2-ol	22626-43-3	22.17	22.178	Medium	Wax	33			24.3283	4.64392e+08	Naphthalene	91-20-3	24.579	24.587	Medium	Medicinal	35			26.619	838324	Cedrene	11028-42-5	-	-	-	-	-			26.347	1263079	Heptacosane	593-49-7	-	-	-	-	-
22.6303	3.76004e+08	Decanal	112-31-2	-	-	-	-	-			24.751	18785245	Carvone	99-49-0	24.751	24.751	Weak	Soap	36			26.782	1138093	2-Methylnaphthalene	91-57-6	-	-	-	-	-			26.625	2433161	Cedrene	11028-42-5	-	-	-	-	-
22.87	26823625	Benzyl acetate	140-11-4	22.862	22.878	Medium	Solvent	34			24.994	3306748	Ethyl iso-allocholate	101230-69-7	24.994	24.994	Weak	Burnt rubber, plastic	37			26.869	1513808	Isoledene	95910-36-4	-	-	-	-	-			26.783	1406996	2-Methyl-naphthalene	91-57-6	26.684	26.771	Weak	Wax	37
23.2126	1.88065e+08	α-Terpineol	98-55-5	-	-	-	-	-			25.1399	2.56573e+08	Tetradecane	629-59-4	-	-	-	-	-			27.197	993274	Not identified	-	-	-	-	-	-			26.883	6656899	1-Chloroeicosane	822-13-9	-	-	-	-	-
23.2273	8.29685e+07	Tridecane	629-50-5	-	-	-	-	-			25.782	29757468	α-Caryophyllene	6753-98-6	25.78	25.784	Weak	Wax	38			27.389	3619560	Pentadecane	629-62-9	-	-	-	-	-			27.193	3533829	Not identified	-	27.095	27.239	Weak	Stale water, pinene, old flowers	38
23.4412	1.18947e+08	Anethole	4180-23-8	-	-	-	-	-			26.0872	8.23251e+07	Cinnamaldehyde	104-55-2	-	-	-	-	-			28.029	484593	1-Chlorododecane	112-52-7	-	-	-	-	-			27.401	3690747	Pentadecane	629-62-9	-	-	-	-	-
24.3218	6.65045e+08	Naphthalene	91-20-3	-	-	-	-	-			26.139	15843677	(E)-Cinnamaldehyde	14371-10-9	26.137	26.141	Weak	Solvent	39			28.759	11918758	α-Cedrene	469-61-4	28.675	28.848	Strong	Peach tea	30			-	-	-	-	27.413	27.599	Medium	Fresh, mint	39
24.604	1.75562e+07	Hexadecane	544-76-3	24.598	24.61	Medium	Medicinal	35			26.6935	95353426	2-Methylnaphthalene	91-57-6	26.677	26.71	Medium	Fat, oil	40			29.037	634745	Batilol	544-62-7	-	-	-	-	-			28.046	3408216	Copaene	3856-25-5	-	-	-	-	-
24.722	2.48477e+07	Carvone	99-49-0	24.72	24.724	Weak	Wax	36			27.085	8620116	β-Elemene	33880-83-0	27.073	27.097	Strong	Mold	41			29.293	1292417	Cedrene	11028-42-5	29.2	29.282	Weak	Medicinal	31			28.76	2029809	α-Cedrene	469-61-4	28.677	28.816	Medium	Fruit, sweet, floral	40
24.983	24847719	Ethyl iso-allocholate	101230-69-7	24.979	24.987	Medium	Burnt candle	37			27.245	114909824	Trideacetylepoxyboetirane A	-	27.241	27.249	Medium	Burnt rubber, plastic	42			29.517	2127697	Thujapsen	470-40-6	-	-	-	-	-			29.048	2991172	10-Methyleicosane	54833-23-7	-	-	-	-	-
25.1298	2.08144e+08	Tetradecane	629-59-4	-	-	-	-	-			29.625	132268	2,7-Dimethylnaphthalene	582-16-1	29.625	29.625	Weak	Wood, bark	43			29.702	541048	1,3-Dimethylnaphthalene	575-41-7	29.65	29.758	Weak	No description recorded	32			29.284	1360334	1-Chlorododecane	112-52-7	-	-	-	-	-
25.817	16912202	α-Caryophyllene	6753-98-6	25.815	25.819	Weak	Sweet	38			30.24	93287	Hexadecane	544-76-3	30.234	30.246	Medium	Vanilla, chocolate	44			30.062	2340950	y-Muurolene	30021-74-0	-	-	-	-	-			29.519	3155240	Di-epi-a-cedrene	50894-66-1	-	-	-	-	-
26.097	4.12458e+07	(E)-Cinnamaldehyde	14371-10-9	26.097	26.097	Weak	Herbal, grass	39														30.225	3945493	Heptacosane	593-49-7	-	-	-	-	-			-	-	-	-	29.692	29.797	Weak	Green, grass	41
26.696	122128562	2-Methylnaphthalene	91-57-6	26.696	26.696	Weak	Artificial	40														-	-	-	-	30.383	30.541	Weak	Floral, cleaning products, detergent	33			29.705	2371730	2,7-Dimethylnaphthalene	582-16-1	29.821	29.942	Weak	Green, grass	42
27.08	2.41156e+07	β-elemene	33880-83-0	27.072	27.088	Medium	Mold	41														30.752	5123786	α-Muurolene	10208-80-7	-	-	-	-	-			30.07	7904488	β-Cedrene	546-28-1	-	-	-	-	-
27.16	5.37728e+07	Trideacetylepoxyboetirane A	-	27.21	27.21	Weak	Wood, bark	42														31.639	2730318	β-Guaiene	53111-25-4	31.551	31.617	Weak	Salty	34			30.234	1800518	Thujapsene	470-40-6	-	-	-	-	-
27.4086	3.31887e+08	Pentadecane	629-62-9	-	-	-	-	-														32.432	4774954	Cuparene	16982-00-6	32.42	32.503	Weak	Peach tea	35			-	-	-	-	30.263	30.433	Medium	Sweet, dough, spice, cinnamon	43
28.7432	3.28846e+08	α-Cedrene	469-61-4	-	-	-	-	-														-	-	-	-	32.885	33.087	Weak	Aromatic, acid, wooden pencil, wax	36			30.414	13069450	1,3-Dimethylnaphthalene	575-41-7	-	-	-	-	-
29.7445	5.67889e+07	2,7-Dimethylnaphthalene	582-16-1	29.743	29.746	Weak	Earth	43														33.641	1083565	Not identified	-	33.481	33.619	Medium	Cleaning product, cloves, dentist	37			30.753	1092674	γ-Muurolene	30021-74-0	30.44	30.666	Medium	Fragrant, balsamic, pungent, wood	44
30.2895	3.06829e+08	Hexadecane	544-76-3	30.282	30.297	Medium	Sweet	44														33.906	1747924	Heptacosane	593-49-7	-	-	-	-	-			31.406	1987648	Heptacosane	593-49-7	-	-	-	-	-
																						-	-	-	-	34.509	34.625	Medium	Wooden pencil, pencil sharpenings	38			31.639	2156294	β-Guaiene	53111-25-4	-	-	-	-	-
																						35.749	609193	8-Cedren-13-ol?	18319-40-9	-	-	-	-	-			32.429	719196	Cuparene	16982-00-6	-	-	-	-	-
																						36.908	2668123	Diethylphthalate	84-66-2	-	-	-	-	-			33.116	3363590	β-Cedrene	546-28-1	-	-	-	-	-
																						38.028	1459621	Cedrol	77-53-2	-	-	-	-	-			33.679	1190274	Not identified	16982-00-6	-	-	-	-	-
																						38.833	1989995	9-Ethyl-9-heptyloctadecane	55282-27-4	-	-	-	-	-			33.911	691144	Heptacosane	593-49-7	-	-	-	-	-
																																	35.504	545101	Heptacosane	593-49-7	-	-	-	-	-
																																	35.731	4079065	8-Cedren-13-ol?	18319-40-9	-	-	-	-	-
																																	36.915	1032311	Diethylphthalate	84-66-2	-	-	-	-	-
																																	37.807	1543153	Globulol?	489-41-8	-	-	-	-	-
																																	38.02	2596442	Cedrol	77-53-2	-	-	-	-	-
																																	38.803	644720	Heptacosane	593-49-7	-	-	-	-	-
																																	-	-	-	-	39.319	39.432	Weak	Wax	45
																																	-	-	-	-	39.618	39.719	Weak	Wax	46

## Sheet: M8
M8_1											M8_2											M8_3											M8_4
Retention time (MS)	Area (MS)	Compound	CAS nr	Start (min) (O)	End (min) (O)	Intensity (O)	Aroma (O)	Nr in GC-O graph			Retention time (MS)	Area (MS)	Compound	CAS nr	Start (min) (O)	End (min) (O)	Intensity (O)	Aroma (O)	Nr in GC-O graph			Retention time (MS)	Area (MS)	Compound	CAS nr	Start (min) (O)	End (min) (O)	Intensity (O)	Aroma (O)	Nr in GC-O graph			Retention time (MS)	Area (MS)	Compound	CAS nr	Start (min) (O)	End (min) (O)	Intensity (O)	Aroma (O)	Nr in GC-O graph
9.768	10323217	Cyclopentane	287-92-3	-	-	-	-	-			9.2134	182000000	2-Methylpentane	107-83-5	-	-	-	-	-			1.62	3875892	Carbondioxide	124-38-9	-	-	-	-	-			1.671	5375222	Carbondioxide	124-38-9	-	-	-	-	-
-	-	-	-	9.768	9.768	Weak	Cheese	1			9.9181	586000000	Hexane	110-54-3	-	-	-	-	-			3.222	389867	Carbondioxide	124-38-9	-	-	-	-	-			3.289	1682111	Carbondioxide	124-38-9	3.46	3.558	Weak	Bitter, gas-like	1
9.9539	6.67013e+08	Hexane	110-54-3	-	-	-	-	-			10.112	5358751	Acetic acid	64-19-7	10.112	10.112	Strong	Acid	1			3.548	1028022	Carbondioxide	124-38-9	-	-	-	-	-			3.559	1418235	Carbondioxide	124-38-9	-	-	-	-	-			PL
10.826	669244	2,3-Butanedione	431-03-8	10.82	10.832	Medium	Butter	2			10.765	651801580	2-Butanone	78-93-3	10.753	10.777	Strong	Butter	2			-	-	-	-	6.271	6.378	Weak	Sweat, body odor	1			-	-	-	-	5.799	5.933	Weak	Gas-like, etheric	2			PL
10.9758	431000000	1,2-Dimethylhydrazine	540-73-8	-	-	-	-	-			11.3893	2.49315e+08	2-Methylhexane	591-76-4	-	-	-	-	-			6.858	2914362	2,3-Butanediol	513-85-9	-	-	-	-	-			-	-	-	-	6.666	6.736	Weak	Acetic acid, vinegar	3			SI
11.02	1073722032	Acetic acid	64-19-7	11.02	11.02	Weak	Acid	3			11.646	2.84919e+08	3-Methylhexane	589-34-4	-	-	-	-	-			7.774	268487	2-Butanol	78-92-2	-	-	-	-	-			6.911	1106580	2,3-Butanediol	513-85-9	-	-	-	-	-			SI
11.0173	4.00681e+08	2-Butanone	78-93-3	-	-	-	-	-			12.1533	9.55727e+08	Heptane	142-82-5	-	-	-	-	-			8.052	1663242	Formic acid	64-18-6	-	-	-	-	-			7.757	228121	2-Butanol	78-92-2	-	-	-	-	-			Similar or higher intensity in the blank, and lab contaminants
11.4032	2.72384e+08	2-Methylhexane	591-76-4	-	-	-	-	-			12.3065	48413897	1-Heptanol	111-70-6	12.297	12.316	Medium	Solvent	3			9.408	298748	Acetic acid	64-19-7	-	-	-	-	-			7.878	1254456	Formic acid	64-18-6	-	-	-	-	-
11.6686	3.01518e+08	3-Methylhexane	589-34-4	-	-	-	-	-			12.5716	4.69741e+08	Benzene	71-43-2	-	-	-	-	-			9.847	7910281	Acetic acid	64-19-7	-	-	-	-	-			8.898	387452	Hexane	110-54-3	-	-	-	-	-
12.1755	1.07179e+09	Heptane	142-82-5	-	-	-	-	-			13.2146	4.92328e+08	Pentanal	110-62-3	-	-	-	-	-			10.238	236753	2-Butanone	78-93-3	-	-	-	-	-			9.397	576089	Acetic acid	64-19-7	-	-	-	-	-
12.315	45287690	1-Heptanol	111-70-6	12.309	12.321	Medium	Cheese	4			-	-	-	-	13.281	13.293	Medium	Floral	4			-	-	-	-	10.894	10.978	Weak	Burnt, burnt wood	2			9.716	3832351	Acetic acid	64-19-7	-	-	-	-	-
12.5963	535000000	Benzene	71-43-2	-	-	-	-	-			13.287	492328492	Pentanal	110-62-3	-	-	-	-	-			11.606	174931	Heptane	142-82-5	-	-	-	-	-			10.225	147086	2-Butanone	78-93-3	-	-	-	-	-
13.2448	628000000	Pentanal	110-62-3	-	-	-	-	-			13.5554	3.59256e+08	2-Methylheptane	592-27-8	-	-	-	-	-			12.052	317687	Propanoic acid	79-09-4	-	-	-	-	-			10.661	335916	Hexanoic acid	142-62-1	-	-	-	-	-
13.5747	413000000	2-Methylheptane	592-27-8	-	-	-	-	-			13.7745	2.88009e+08	3-Methylheptane	589-81-1	-	-	-	-	-			-	-	-	-	12.388	12.478	Weak	Incense, sweet	3			12.011	282002	Propanoic acid	79-09-4	12.061	12.17	Weak	Mushroom, creamy, soup	4
13.8	341000000	3-Methylheptane	589-81-1	-	-	-	-	-			14.1455	1.62974e+08	Si compound from the column	-	-	-	-	-	-			12.852	159806	Acetaldehyde diethyl acetal	105-57-7	-	-	-	-	-			-	-	-	-	12.484	12.59	Weak	Mushroom, bitter	5
-	-	-	-	14.388	14.392	Weak	Cheese	5			14.3087	7.94845e+08	Octane	111-65-8	-	-	-	-	-			-	-	-	-	13.251	13.35	Weak	Hazelnut, chocolate	4			13.431	607318	Not identified	108-95-2	14.039	14.12	Weak	Linalool, fresh	6
14.3318	679000000	Octane	111-65-9	14.424	14.432	Medium	Fecal, petrol	6			-	-	-	-	14.376	14.392	Medium	Cheese	5			14.144	5111552	2,3-Butanediol	513-85-9	-	-	-	-	-			14.275	1657987	1-Pentanol	71-41-0	14.125	14.198	Medium	Butyric acid	7
14.4739	3080000000	1-Pentanol	71-41-0	-	-	-	-	-			14.384	2579969498	Octane	111-65-9	-	-	-	-	-			-	-	-	-	14.151	14.272	Weak	Butyric acid, vomit	5			-	-	-	-	14.338	14.405	Weak	Wood, furniture	8
14.9284	2.87883e+09	Toluene	108-88-3	15.023	15.034	Medium	Burnt rubber, plastic	7			14.4528	2580000000	1-Pentanol	71-41-0	-	-	-	-	-			14.251	1947136	1-Pentanol	71-41-0	-	-	-	-	-			15.268	1647733	Hexanal	66-25-1	-	-	-	-	-
15.4287	3.3849e+09	Hexanal	66-25-1	15.447	15.47	Medium	Herbal, grass	8			14.909	2.52995e+09	Toluene	108-88-3	14.99	14.998	Medium	Rubber, plastic	6			14.667	175823	Toluene	108-88-3	14.907	14.971	Weak	Aromatic, incense	6			-	-	-	-	15.287	15.441	Weak	Butyric acid, fermented food	9
15.6281	190000000	2-Methyloctane	3221-61-2	-	-	-	-	-			15.4031	2.78535e+09	Hexanal	66-25-1	15.416	15.44	Medium	Herbal, grass	7			15.263	1526173	Hexanal	66-25-1	-	-	-	-	-			15.444	1009094	Cycloserine?	124-13-0	-	-	-	-	-
15.7154	43114324	Formic acid, pentyl ester	638-49-3	-	-	-	-	-			15.485	2785354801	Isovaleric acid	503-74-2	15.475	15.495	Strong	Cheese	8			-	-	-	-	15.33	15.52	Strong	Butyric acid	7			16.275	6647014	Pentanoic acid	109-52-4	16.289	16.472	Weak	Butyric acid, fermented, yogurt gone bad	10
15.8281	255000000	2-Ethyl-1-hexanol	104-76-7	-	-	-	-	-			15.6055	193000000	2-Methyloctane	3221-61-2	-	-	-	-	-			15.45	340935	Cycloserine?	124-13-0	-	-	-	-	-			16.444	300654	1-Hexanol	111-27-3	16.657	16.747	Weak	Sweet	11
16.04	31485265	n-Hexyl acrylate	2499-95-8	-	-	-	-	-			15.8495	234254971	2-Ethyl-1-hexanol	104-76-7	15.844	15.855	Medium	Potato	9			-	-	-	-	15.792	15.871	Medium	Toast, bread	8			16.871	3781490	Furfural	98-01-1	-	-	-	-	-
-	-	-	-	16.089	16.093	Weak	Smoke	9			16.0585	61995196	n-Hexyl acrylate	2499-95-8	16.047	16.07	Medium	Burnt rubber, plastic	10			16.262	5742025	Pentanoic acid	109-52-4	16.277	16.386	Medium	Yeast	9			17.017	6442989	o-Xylene	95-47-6	-	-	-	-	-
16.091	28390941	Cyclopentanone	120-92-3	-	-	-	-	-			16.3295	3.19132e+08	Nonane	111-84-2	-	-	-	-	-			16.434	586939	1-Hexanol	111-27-3	-	-	-	-	-			17.347	377305	Heptanal	111-71-7	-	-	-	-	-
16.3507	3.07514e+08	Nonane	111-84-2	-	-	-	-	-			16.4386	1.87426e+08	Pentanoic acid	109-52-4	16.473	16.484	Medium	Fecal	11			16.853	2478009	Furfural	98-01-1	-	-	-	-	-			17.464	885639	β-Butoxyethanol	111-76-2	-	-	-	-	-
16.4624	1.93937e+08	Pentanoic acid	109-52-4	16.484	16.5	Strong	Cheese	10			16.5163	1.57835e+08	Formic acid, hexyl ester	629-33-4	-	-	-	-	-			16.933	1419870	o-Xylene	95-47-6	-	-	-	-	-			17.627	896365	p-Xylene	106-42-3	-	-	-	-	-
16.5391	167000000	1-Hexanol	111-27-3	-	-	-	-	-			16.9416	2.30789e+09	Furfural	98-01-1	-	-	-	-	-			17.089	86317	2-Heptanone	110-43-0	-	-	-	-	-			17.918	13512671	α-Pinene	80-56-8	17.944	18.041	Weak	Citral, sweet, fresh	12
16.9663	2530000000	Furfural	98-01-1	-	-	-	-	-			17.0177	2.82844e+09	o-Xylene	95-47-6	17.013	17.041	Strong	Herbal, grass	12			-	-	-	-	17.286	17.476	Medium	Salty, fragrant, bread	10			18.26	33459903	Hexanoic acid	142-62-1	-	-	-	-	-
17.0368	2430000000	o-Xylene	95-47-6	17.071	17.071	Weak	Herbal, grass	11			17.1542	2.41477e+08	2-Heptanone	110-43-0	-	-	-	-	-			17.334	337995	Heptanal	111-71-7	-	-	-	-	-			18.425	5611982	Heptanol	111-70-6	18.497	18.575	Medium	Mushroom, green	13
17.1765	2.72212e+08	2-Heptanone	110-43-0	-	-	-	-	-			17.3967	288000000	Heptanal	111-71-7	17.456	17.463	Medium	Burnt candle	13			17.448	926546	β-Butoxyethanol	111-76-2	-	-	-	-	-			18.603	3045749	1-Octen-3-ol	3391-86-4	18.684	18.79	Medium	Mushroom, soup	14
17.3404	6.96838e+07	Acetic acid, pentyl ester	628-63-7	-	-	-	-	-			17.5133	356000000	β-Butoxyethanol	111-76-2	-	-	-	-	-			17.609	609460	p-Xylene	106-42-3	-	-	-	-	-			18.795	750576	o-Ethyltoluene	611-14-3	18.883	19.001	Medium	Mushroom, cream	15
17.4215	351000000	Heptanal	111-1-7	17.485	17.501	Medium	Burnt candle	12			17.6652	838000000	p-Xylene	106-42-3	-	-	-	-	-			-	-	-	-	17.648	17.766	Weak	Metallic, mushroom	11			18.908	1206424	Not identified	-	19.025	19.111	Weak	Mold, dirt	16
17.5305	3.9787e+08	β-Butoxyethanol	111-76-2	-	-	-	-	-			17.9873	8.5198e+09	α-Pinene	80-56-8	17.929	17.941	Medium	Nut	14			-	-	-	-	17.858	17.944	Medium	Bread, baked	12			19.071	3007600	β-Pinene	127-91-3	-	-	-	-	-
17.6866	9.0357e+08	p-Xylene	106-42-3	-	-	-	-	-			18.1945	3.09312e+08	Decane	124-18-5	-	-	-	-	-			17.903	10021738	α-Pinene	80-56-8	17.992	18.042	Weak	Grass	13			19.241	3454602	Octanal	124-13-0	-	-	-	-	-
17.793	31803120	Styrene	100-42-5	17.787	17.799	Medium	Floral	13			18.3989	9.92734e+08	Pentanoic acid	109-52-4	-	-	-	-	-			-	-	-	-	18.201	18.258	Weak	Perfume	14			19.32	3424863	Phenol co-eluting with 2(5H)-furanone	108-95-2 and 497-23-4	19.252	19.402	Medium	Fresh, nonanal, citrus	17
17.9981	9360000000	trans-β-Ocimene	3779-61-1	-	-	-	-	-			18.4245	117669729	Hexanoic acid	142-62-1	18.391	18.458	Strong	Burnt rubber, plastic	15			18.239	23780135	Hexanoic acid	142-62-1	-	-	-	-	-			-	-	-	-	19.411	19.564	Weak	Gas-like, burnt plastic	18
18.008	9359997657	α-Pinene	80-56-8	18.004	18.012	Medium	Pine, resinous	14			18.4433	123529810	Camphene	79-92-5	-	-	-	-	-			18.401	4869696	Heptanol	111-70-6	18.407	18.502	Strong	Bread	15			19.498	43117244	3-Carene	13466-78-9	19.599	19.731	Weak	Fresh, citral, dust, nonanal	19
18.1998	3.72398e+07	(1R)-2,6,6-Trimethylbicyclo[3.1.1]hept-2-ene	7785-70-8	-	-	-	-	-			18.6269	863000000	1-Octen-3-ol	3391-86-4	-	-	-	-	-			18.581	2186467	1-Octen-3-ol	3391-86-4	-	-	-	-	-			19.699	2764198	Benzaldehyde	100-52-7	-	-	-	-	-
18.2171	3.48663e+08	Decane	124-18-5	-	-	-	-	-			18.6786	2.05518e+08	(E)-2-Heptenal	18829-55-5	-	-	-	-	-			18.788	848694	o-Ethyltoluene	611-14-3	18.878	18.981	Strong	Mushroom, raw	16			19.798	2931135	D-Limonene	5989-27-5	19.881	20.014	Weak	Dusty, fresh, pungent	20
18.4145	8.08818e+08	Hexanoic acid	142-62-1	-	-	-	-	-			18.8051	4.61821e+08	m-Ethyltoluene	620-14-4	-	-	-	-	-			19.054	1921110	β-Pinene	127-91-3	-	-	-	-	-			19.921	1133692	Cymene (isomer)	-	-	-	-	-	-
18.4598	1.01269e+08	Formic acid, heptyl ester	112-23-2	-	-	-	-	-			18.905	3.08133e+08	2-Pentylfuran	3777-69-3	-	-	-	-	-			19.23	2868050	Octanal	124-13-0	19.265	19.392	Medium	Damp, stale water	17			19.991	1675210	Heptanoic acid	111-14-8	20.081	20.198	Weak	Old plastic, burnt plastic	21
18.462	708818428	1-Heptanol	111-70-6	18.462	18.462	Weak	Fecal	15			18.919	308122407	Octanal	124-13-0	18.915	18.923	Medium	Mushroom	16			19.31	2296210	Phenol co-eluting with 2(5H)-furanone	108-95-2 and 497-23-4	-	-	-	-	-			20.235	5964231	1-Octanol	111-87-5	20.305	20.368	Weak	Burnt plastic	22
18.5196	1.43928e+08	Camphene	79-92-5	-	-	-	-	-			18.9433	2.02216e+08	3,7,7-Trimethyl-1,3,5-cycloheptatriene	3479-89-8	-	-	-	-	-			19.478	24050278	3-Carene	13466-78-9	-	-	-	-	-			20.389	4064718	Dichlorobenzene (isomer)	-	-	-	-	-	-
18.6478	1.28492e+09	1-Octen-3-ol	3391-86-4	-	-	-	-	-			19.0732	2.613e+09	β-Pinene	127-91-3	-	-	-	-	-			19.68	1400091	Benzaldehyde	100-52-7	-	-	-	-	-			-	-	-	-	20.64	20.738	Weak	Burnt, metallic	23
18.69	206945978	(E)-2-Heptenal	18829-55-5	18.682	18.698	Medium	Herbal, grass	16			19.2441	6.39226e+08	Octanal	124-13-0	-	-	-	-	-			19.782	1899823	D-Limonene	5989-27-5	-	-	-	-	-			20.724	1661959	Not identified	-	-	-	-	-	-
18.8271	488000000	m-Ethyltoluene	620-14-4	-	-	-	-	-			19.307	2.91299e+08	p-Ethyltoluene	622-96-8	-	-	-	-	-			19.904	755864	Cymene (isomer)	-	-	-	-	-	-			20.831	12385921	Benzyl alcohol	100-51-6	-	-	-	-	-
18.9269	329000000	2-Pentyl-furan	3777-69-3	18.905	18.921	Weak	Mushroom	17			19.317	639226378	2(5H)-Furanone	20825-71-2	19.311	19.323	Strong	Burnt candle	17			20.215	4071767	1-Octanol	111-87-5	-	-	-	-	-			20.969	11370886	Nonanal	124-19-6	-	-	-	-	-
18.9661	3.34263e+08	Cymene (isomer)	-	-	-	-	-	-			19.3643	15380700	Phenol	108-95-2	-	-	-	-	-			-	-	-	-	20.301	20.334	Weak	Bread	18			21.077	2496644	m-Cresol	108-39-4	21.073	21.211	Strong	Fecal, manure	24
19.0231	1.16827e+07	2-Octanone	111-13-7	-	-	-	-	-			19.5051	7.16061e+09	3-Carene	13466-78-9	-	-	-	-	-			20.373	3616428	Dichlorobenzene (isomer)	-	20.645	20.738	Weak	Mushroom soup, metallic, blood	19			21.238	716347	1-Phenyl-1-butene	824-90-8	-	-	-	-	-
19.1026	3.00422e+09	(1S)-6,6-Dimethyl-2-methylenebicyclo[3.1.1]heptane	18172-67-3	-	-	-	-	-			-	-	-	-	19.558	19.566	Weak	Floral	18			20.436	802735	(E)-2-Octenal	2548-87-0	-	-	-	-	-			21.574	4188935	Dodecane	112-40-3	-	-	-	-	-
19.2672	716000000	Octanal	124-13-0	19.262	19.289	Strong	Wax	18			19.5644	238000000	1,2,3-Trimethylbenzene	526-73-8	-	-	-	-	-			20.509	1968772	1H-Pyrrole-2-carboxaldehyde	1003-29-8	-	-	-	-	-			21.895	6830779	Fenchol	1632-73-1	21.915	22.055	Strong	Green, old grass	25
19.3315	4.31759e+08	p-Ethyltoluene	622-96-8	-	-	-	-	-			19.6798	1.11393e+09	Benzaldehyde	100-52-7	-	-	-	-	-			20.724	1106007	2-Nonanone	821-55-6	20.749	20.842	Weak	Furniture wax	20			22.222	20733371	(E )-2-Nonenal	18829-56-6	22.166	22.292	Strong	Wax, make up	26
19.36	202217664	2(5H)-Furanone	497-23-4	-	-	-	-	-			19.7833	1.96105e+09	D-Limonene	5989-27-5	-	-	-	-	-			20.817	6139825	Benzyl alcohol	100-51-6	20.87	20.967	Weak	Fruity	21			22.422	2476916	2-Heptadecanone	2922-51-2	-	-	-	-	-
19.3932	25499028	Phenol	108-95-2	-	-	-	-	-			19.8938	6.12741e+08	Cymene (isomer)	-	-	-	-	-	-			20.954	14121578	Nonanal	124-19-6	20.975	21.098	Weak	Fresh, damp	22			22.684	12268614	Decanal	112-31-2	22.66	22.752	Weak	Wax, flowers	27
19.515	8.87015e+09	3-Carene	13466-78-9	19.536	19.54	Weak	Floral	19			19.9744	2.46989e+08	β-Phellandrene	555-10-2	-	-	-	-	-			21.071	1293332	m-Cresol	108-39-4	21.105	21.2	Medium	Manure, fecal	23			22.845	2241204	Batilol	544-62-7	22.82	23.013	Medium	Herbal, becoming incense, pleasant, wax	28
19.8073	2.43294e+09	D-Limonene	5989-27-5	-	-	-	-	-			20.0556	3.76537e+07	3-Octen-2-one	1669-44-9	-	-	-	-	-			-	-	-	-	21.219	21.339	Medium	Spice, coffee	24			22.961	3742976	Benzyl acetate	140-11-4					-
19.9148	7.71571e+08	Cymene (isomer)	-	-	-	-	-	-			20.2395	3.59812e+08	1-Ethyl-4-methylbenzene	622-96-8	-	-	-	-	-			21.554	4415889	Dodecane	112-40-3	-	-	-	-	-			23.025	2664507	4-Terpinenol	20126-76-5	-	-	-	-	-
19.9976	3.52849e+08	β-Phellandrene	555-10-2	-	-	-	-	-			20.3121	650063	3-Carene	13466-78-9	-	-	-	-	-			-	-	-	-	21.632	21.724	Weak	Spice, herbal	25			23.176	2682268	Borneol	464-43-7	-	-	-	-	-
20.113	49162725	(E)-3-Octen-2-one	18402-82-9	20.107	20.119	Medium	Burnt oil	20			20.3605	2.04422e+09	Dichlorobenzene (isomer)	-	-	-	-	-	-			21.699	658618	1-Chloroeicosane	822-13-9	-	-	-	-	-			23.26	18227983	α-Terpineol	98-55-5	-	-	-	-	-
20.182	45591866	Eucalyptol	470-82-6	20.182	20.182	Weak	Burnt rubber, plastic	21			20.4285	2.86539e+08	(E)-2-Octenal	2548-87-0	-	-	-	-	-			21.879	3923835	Fenchol	1632-73-1	-	-	-	-	-			23.346	6247285	Thymol	89-83-8	23.462	23.614	Medium	Grass, green, leaves, stink bug	29
20.2326	1.74401e+08	1-Octanol	111-87-5	-	-	-	-	-			20.5137	6.58139e+07	1H-Pyrrole-2-carboxaldehyde	1003-29-8	-	-	-	-	-			-	-	-	-	22.121	22.255	Strong	Burnt, sweet, sickening, wood	26			23.508	4824045	Estragole	140-67-0	23.637	23.82	Strong	Dry, limescale	30
20.2631	1.95916e+08	Mesitylene	108-67-8	-	-	-	-	-			20.7995	4.65085e+08	Benzyl alcohol	100-51-6	-	-	-	-	-			22.13	2220665	2-Octyl-1-ol	5333-42-6	-	-	-	-	-			23.82	4039606	(E )-2,3-Epoxycarene	20053-58-1	-	-	-	-	-
20.3821	2.52257e+09	Dichlorobenzene (isomer)	-	-	-	-	-	-			20.9378	1.23263e+09	Nonanal	124-19-6	20.948	20.972	Strong	Wax	19			-	-	-	-	22.295	22.37	Medium	Dry flowers, old	27			-	-	-	-	23.946	24.05	Medium	Wax, make up	31
20.4478	2.78813e+08	(E)-2-Octenal	2548-87-0	-	-	-	-	-			21.0321	7.80688e+07	p-(1-Propenyl)toluene	2698-14-8	-	-	-	-	-			22.394	1466529	2-Heptadecanone	2922-51-2	-	-	-	-	-			23.973	2673288	(Z)-14-Methylhexadec-8-enal	60609-53-2	-	-	-	-	-
20.51	41438231	1H-Pyrrole-2-carboxaldehyde	1003-29-8	20.502	20.518	Medium	Soap	22			21.0815	1.44382e+08	1-Ethyl-3,5-dimethylbenzene	934-74-7	-	-	-	-	-			22.665	11018890	Decanal	112-31-2	22.704	22.811	Weak	Sweet, lime, citrus	28			24.123	2600255	Not identified	-	24.191	24.245	Weak	Wax	32
20.7212	126000000	2-Nonanone	821-55-6	-	-	-	-	-			21.1938	2.70786e+08	m-Cymenene	1124-20-5	-	-	-	-	-			22.83	829941	Batilol	544-62-7	22.827	22.945	Medium	Old, organic decay	29			24.227	1528719	1-Heptacosanol	2004-39-9	-	-	-	-	-
20.8199	6.55795e+08	Benzyl alcohol	100-51-6	20.856	20.86	Weak	Rubber, plastic	23			21.5311	3.89534e+08	Dodecane	112-40-3	-	-	-	-	-			23.006	3221746	4-Terpinenol	20126-76-5	-	-	-	-	-			-	-	-	-	24.398	24.536	Medium	Dry, burnt	33
20.9567	1510000000	Nonanal	124-19-6	20.998	21.013	Strong	Wax	24			21.5563	1.68282e+08	Acetophenone	98-86-2	-	-	-	-	-			23.159	4071505	Borneol	464-43-7	23.139	23.299	Medium	Burnt, rotten vegetables, rotten potatoes	30			24.486	6130619	L-Verbenone	1196-01-6	-	-	-	-	-
-	-	-	-	21.136	21.147	Medium	Medicinal	25			22.1958	4.52789e+08	(E )-2-Nonenal	18829-56-6	-	-	-	-	-			23.241	19996638	α-Terpineol	98-55-5	-	-	-	-	-			24.609	3310545	1-Chlorooctadecane	3386-33-2	-	-	-	-	-
21.1415	150681323	1,2,3,5-Tetramethylbenzene	527-53-7	-	-	-	-	-			22.6309	3.41688e+08	Decanal	112-31-2	-	-	-	-	-			23.329	4763507	Thymol	89-83-8	-	-	-	-	-			24.834	2120236	Cumic aldehyde	122-03-2	24.857	25.011	Weak	Wax, beeswax	34
21.2115	3.35071e+08	p-(1-Propenyl)toluene	2698-14-8	-	-	-	-	-			23.1958	2.83478e+08	α-Terpineol	98-55-5	-	-	-	-	-			-	-	-	-	23.425	23.532	Medium	Potato, tubers	31			25.162	9006005	Tetradecane	629-59-4	-	-	-	-	-
21.5551	4.12516e+08	Dodecane	112-40-3	-	-	-	-	-			24.2946	2.83215e+08	Naphthalene	91-20-3	-	-	-	-	-			23.485	4216201	Estragole	140-67-0	23.545	23.656	Weak	Soil, root, wet soil	32			25.338	1449246	D-Verbenone	18309-32-5	-	-	-	-	-
21.607	27367985	Acetophenone	98-86-2	21.605	21.609	Weak	Burnt candle	26			24.4093	1.75745e+08	L-Verbenone	1196-01-6	-	-	-	-	-			-	-	-	-	23.659	23.891	Strong	Unpleasant, phenol	33			-	-	-	-	25.465	25.667	Medium	Green, herbal, leaves	35
21.8512	2.69582e+08	Fenchol	1632-73-1	21.855	21.864	Medium	Medicinal	27			25.1079	1.88667e+08	Tetradecane	629-59-4	-	-	-	-	-			23.739	842236	D-Dodecalactone	713-95-1	-	-	-	-	-			25.757	1576554	Not identified	-	-	-	-	-	-
22.1198	120000000	(E )-2-Nonenal	18829-56-6	-	-	-	-	-			26.0587	9.26447e+07	(E)-Cinnamaldehyde	14371-10-9	-	-	-	-	-			23.805	2987864	(E )-2,3-Epoxycarene	20053-58-1	-	-	-	-	-			-	-	-	-	25.852	25.977	Weak	Flower, sweet	36
22.158	120440785	α-Campholenal	4501-58-0	22.148	22.168	Medium	Wood, bark	28			26.7142	2.04603e+08	2-Methylnaphthalene	91-57-6	-	-	-	-	-			23.958	1241645	Linoleoyl chloride	7459-33-8	-	-	-	-	-			26.138	6928161	(E)-Cinnamaldehyde	14371-10-9	26.104	26.234	Weak	Fragrant, salty, incense, wax	37
22.2116	414000000	(E )-2-Nonenal	18829-56-6	-	-	-	-	-			30.7247	3.00883e+08	α-Muurolene	10208-80-7	-	-	-	-	-			-	-	-	-	23.959	24.073	Strong	Stink bug	34			26.22	2261168	Ocimene	13877-91-3	-	-	-	-	-
22.6487	382000000	Decanal	112-31-2	22.676	22.696	Medium	Wax	29														24.103	2011191	3-Caren-10-al?	14595-13-2	-	-	-	-	-			26.364	1262829	1-Chlorooctadecane	3386-33-2	-	-	-	-	-
22.837	50869916	2-(2-Butoxyethoxy)ethanol	112-34-5	22.829	22.845	Medium	Medicinal	30														24.366	4355625	Naphthalene	91-20-3	24.301	24.403	Weak	Paper, wet paper	35			26.621	4129960	1-Chlorooctadecane	3386-33-2	-	-	-	-	-
22.9067	1.21941e+08	Benzyl acetate	140-11-4	-	-	-	-	-														24.469	5952033	L-Verbenone	1196-01-6	24.507	24.621	Weak	Floral, sweet, old flowers	36			26.812	7415817	Not identified	-	26.731	26.817	Weak	Rubber, wax	38
23.25	306351212	α-Terpineol	98-55-5	23.248	23.252	Weak	Medicinal	31														24.579	450870	Heptacosane	81-57-6	-	-	-	-	-			26.903	2972700	Copaene	3856-25-5	-	-	-	-	-
23.4531	141000000	Estragole	140-67-0	23.444	23.46	Medium	Burnt candle	32														-	-	-	-	24.625	24.694	Weak	Organic decay	37			-	-	-	-	27.131	27.246	Medium	Stale water, pinene	39
24.3193	309000000	Naphthalene	91-20-3	24.394	24.394	Weak	Solvent	33														-	-	-	-	24.762	24.934	Weak	Spice, nutmeg	38			27.217	1605987	D-Verbenone	18309-32-5	-	-	-	-	-
24.4429	175000000	L-Verbenone	1196-01-6	-	-	-	-	-														-	-	-	-	24.938	25.055	Weak	Rotten carrots	39			27.91	210880	γ-Palmilactone	730-46-1	-	-	-	-	-
24.831	24606505	Carvone	99-49-0	24.825	24.837	Medium	Wood, bark	34														-	-	-	-	25.058	25.149	Medium	Sweet, fake berries	40			28.224	1365720	3-Nitrophthalhydrazide	3682-15-3	-	-	-	-	-
25.1362	197000000	Tetradecane	629-59-4	-	-	-	-	-														25.137	4696659	Tetradecane	629-59-4	-	-	-	-	-			28.875	5945091	Longifolene	475-20-7	28.721	28.924	Medium	Flowers, orange	40
25.8045	24503918	6-Dodecanone	6064-27-3	25.787	25.822	Strong	Floral	35														-	-	-	-	25.419	25.523	Medium	Coconut, vanilla	41			29.739	798193	1,3-Dimethylnaphthalene	575-41-7	29.587	29.696	Weak	Dry, dry wood	41
26.109	177684029	(E)-Cinnamaldehyde	14371-10-9	26.107	26.111	Weak	Herbal, grass	36														25.731	959832	6-Dodecanone	502-72-7	25.765	25.956	Medium	Sweet, cough syrup, fake strawberry	42			30.104	5551541	α-Muurolene	10208-80-7	-	-	-	-	-
26.7923	234000000	Propanoic acid, 2-methyl-, 3-hydroxy-2,2,4-trimethylpentyl ester	77-68-9	-	-	-	-	-														-	-	-	-	26.013	26.095	Medium	Licorice, burnt rubber	43			30.269	6673285	Not identified	-	30.279	30.493	Medium	Sweet, cookie dough	42
30.28	132522158	Hexadecane	544-76-3	30.276	30.284	Medium	Vanilla, chocolate	37														26.117	5180585	(E)-Cinnamaldehyde	14371-10-9	26.104	26.177	Strong	Stink bug	44			30.785	14255728	α-Muurolene	10208-80-7	30.875	31.023	Weak	Garbage	43
																						26.208	1371238	Ocimene	13877-91-3	26.188	26.36	Weak	Paper, sweet	45			31.685	5276382	β-Guaiene	88-84-6	-	-	-	-	-
																						-	-	-	-	26.479	26.629	Weak	Sweet, icing sugar	46			33.094	1307744	Phytol?	150-86-7	-	-	-	-	-
																						26.601	2988628	1-Chlorooctadecane	3386-33-2	-	-	-	-	-			-	-	-	-	33.395	33.466	Weak	Perfume	44
																						-	-	-	-	26.714	26.779	Weak	Plastic	47			36.943	7204306	Diethylphthalate	84-66-2	-	-	-	-	-
																						26.88	3538974	Copaene	3856-25-5	27.048	27.1	Weak	Medicinal	48			38.844	2835698	Heptacosane	81-57-6	-	-	-	-	-
																						-	-	-	-	27.108	27.236	Weak	Old house, mold	49			-	-	-	-	39.389	39.58	Weak	White wax	45
																						-	-	-	-	27.244	27.333	Weak	Rotten carrots	50
																						27.192	1420135	D-Verbenone	18309-32-5	-	-	-	-	-
																						-	-	-	-	27.912	28.011	Weak	Sweet, peach, tea	51
																						28.046	376775	1,16-Dichlorohexadecane	7735-39-9	-	-	-	-	-
																						-	-	-	-	28.137	28.219	Weak	Medicinal	52
																						-	-	-	-	28.5	28.658	Weak	Medicinal, paper, old paper	53
																						28.852	5550297	Longifolene	475-20-7	-	-	-	-	-
																						-	-	-	-	29.212	29.365	Weak	Stale, dry, powder, dirty	54
																						-	-	-	-	29.554	29.63	Weak	Paper, stationery	55
																						29.706	570383	1,3-Dimethylnaphthalene	575-41-7	-	-	-	-	-
																						30.079	5107352	γ-Muurolene	30021-74-0	29.959	30.036	Weak	Sweet	56
																						30.236	5648362	Not identified	-	30.407	30.529	Weak	Perfume, sandal	57
																						30.761	15212853	α-Muurolene	10208-80-7	-	-	-	-	-
																						31.634	4700852	β-Guaiene	88-84-6	-	-	-	-	-
																						-	-	-	-	32.473	32.574	Weak	Wood, resin, pine	58
																						-	-	-	-	33.512	33.617	Weak	Sweet, vanilla, custard	59
																						33.667	1316912	1-Chloroeicosane	822-13-9	-	-	-	-	-
																						-	-	-	-	34.471	34.516	Weak	Wooden pencil	60
																						-	-	-	-	35.494	35.58	Weak	Medicinal, herbal	61
																						36.905	3181004	Diethylphthalate	84-66-2	-	-	-	-	-
																						-	-	-	-	37.369	37.476	Medium	Medicinal, rubber, burnt	62
																						38.81	3751341	Heptacosane	81-57-6	-	-	-	-	-
																						-	-	-	-	39.316	39.432	Weak	Stink bug	63

## Sheet: M9
M9_1											M9_2											M9_3											M9_4
Retention time (MS)	Area (MS)	Compound	CAS nr	Start (min) (O)	End (min) (O)	Intensity (O)	Aroma (O)	Nr in GC-O graph			Retention time (MS)	Area (MS)	Compound	CAS nr	Start (min) (O)	End (min) (O)	Intensity (O)	Aroma (O)	Nr in GC-O graph			Retention time (MS)	Area (MS)	Compound	CAS nr	Start (min) (O)	End (min) (O)	Intensity (O)	Aroma (O)	Nr in GC-O graph			Retention time (MS)	Area (MS)	Compound	CAS nr	Start (min) (O)	End (min) (O)	Intensity (O)	Aroma (O)	Nr in GC-O graph
8.7325	9.75044e+08	Acetone	67-64-1	-	-	-	-	-			8.7516	7.54671e+08	Acetone	67-64-1	-	-	-	-	-			1.67	5473493	Carbondioxide	124-38-9	1.782	1.89	Weak	Orange, garbage	1			1.665	6018788	Carbondioxide	124-38-9	-	-	-	-	-
9.9192	5.364e+08	Hexane	110-54-3	-	-	-	-	-			9.9303	4.69024e+08	Hexane	110-54-3	-	-	-	-	-			-	-	-	-	3.516	3.637	Weak	Garbage, organic waste	2			3.539	1332452	Carbondioxide	124-38-9	-	-	-	-	-
10.251	1897018	Isobutanal	78-84-2	10.249	10.253	Weak	Rubber, plastic	1			10.177	136838812	Isobutanal	78-84-2	10.177	10.177	Weak	Rubber, plastic	1			3.538	1208151	Carbondioxide	124-38-9	-	-	-	-	-			-	-	-	-	3.792	3.869	Weak	Dusty	1
10.3792	14023751	Hydrogen azide	7782-79-8	-	-	-	-	-			10.537	10409853804	Acetic acid	64-19-7	10.351	10.723	Strong	Acid	2			-	-	-	-	4.249	4.311	Weak	Wax, make up	3			-	-	-	-	6.208	6.278	Weak	Acetic acid	2			PL
10.413	4545169	Acetic acid	64-19-7	10.348	10.478	Strong	Acid	2			10.5946	4.5588e+07	Acetoin	513-86-0	-	-	-	-	-			6.951	40674714	2,3-Butadienol	513-85-9	-	-	-	-	-			-	-	-	-	7.044	7.143	Weak	Medicinal	3			PL
10.7945	218138053	2,3-Butanedione	431-03-8	10.779	10.81	Strong	Butter	3			10.766	294798022	2,3-Butanedione	431-03-8	10.754	10.778	Strong	Butter	3			-	-	-	-	7.829	7.927	Weak	Wax, make up	4			7.307	635006	Acetone	67-64-1	-	-	-	-	-			SI
10.8685	1.25377e+07	Acetic acid	64-19-7	-	-	-	-	-			11.0047	2.94798e+08	2-Butanone	78-93-3	-	-	-	-	-			-	-	-	-	8.184	8.292	Weak	Garbage	5			-	-	-	-	7.733	7.874	Weak	Medicinal	4			SI
10.8893	2.56319e+08	Methyl glyoxal	78-98-8	-	-	-	-	-			11.1767	4.48532e+07	Acetic anhydride	108-24-7	-	-	-	-	-			-	-	-	-	10.032	10.115	Weak	Acidic, vinegar	6			8.097	1622381	Formic acid	64-18-6	-	-	-	-	-			Similar or higher intensity in the blank, and lab contaminants
10.9965	5.3072e+08	2-Butanone	78-93-3	-	-	-	-	-			11.3014	7721211611	Acetic acid	64-19-7	11.012	11.49	Strong	Acid	4			14.387	94604334	Butyric acid	107-92-6	14.188	14.51	Strong	Garbage, butyric acid, vomit	7			-	-	-	-	8.228	8.282	Weak	Blood	5
11.0518	2.1064e+08	1,2-Dimethylhydrazine	540-73-8	-	-	-	-	-			11.6386	1.99129e+08	4-Methylheptane	589-53-7	-	-	-	-	-			15.482	54079813	Isovaleric acid	503-74-2	15.373	15.881	Strong	Vomit, yeast, butyric acid, cheese	8			9.101	5436204	Acetic acid	64-19-7	-	-	-	-	-
11.1143	1.63147e+08	Nitrous acid, ethyl ester	109-95-5	-	-	-	-	-			12.1579	7.94028e+08	Heptane	142-82-5	-	-	-	-	-			15.684	8736811	α-Methylbutyric acid	116-53-0	-	-	-	-	-			9.409	566786	Acetic acid	64-19-7	-	-	-	-	-
11.1713	3.16535e+07	Acetic anhydride	108-24-7	-	-	-	-	-			12.2538	1.58068e+08	Isovaleraldehyde	590-86-3	-	-	-	-	-			16.455	97366121	Pentanoic acid	109-52-4	16.375	16.587	Medium	Butyric acid	9			9.911	6111870	Acetic acid	64-19-7	9.913	10.02	Weak	Sweet	6
11.3176	13359965322	Acetic acid	64-19-7	-	-	-	-	-			12.287	197856733	Isovaleraldehyde	590-86-3	12.271	12.303	Strong	Burnt rubber, plastic	5			16.873	53338446	Furfural	98-01-1	-	-	-	-	-			-	-	-	-	10.594	10.671	Weak	Medicinal	7
11.6402	2.29421e+08	3-Methylhexane	589-34-4	-	-	-	-	-			12.3586	1.97857e+08	3-Methyl-2-butanone	563-80-4	-	-	-	-	-			17.648	9148392	Isobutylacetic acid	646-07-1	17.69	17.852	Weak	Butyric acid, vomit	10			-	-	-	-	10.823	10.943	Weak	Old, dusty, nonanal	8
12.1504	8.30606e+08	Heptane	142-82-5	-	-	-	-	-			12.4602	4.03239e+07	2-Methylbutanal	96-17-3	-	-	-	-	-			-	-	-	-	17.867	17.999	Strong	Popcorn, bread	11			-	-	-	-	11.445	11.5	Weak	Sweet, fruit	9
12.2538	1.67522e+08	Isovaleraldehyde	590-86-3	-	-	-	-	-			12.5749	3.65597e+08	Benzene	71-43-2	-	-	-	-	-			18.381	195567116	Hexanoic acid	142-62-1	18.353	18.57	Medium	Bread, organic waste	12			12.255	12241954	Propanoic acid	79-09-4	12.054	12.119	Weak	Vomit	10
12.322	185217668	Isovaleraldehyde	590-86-3	12.318	12.326	Medium	Burnt rubber, plastic	4			12.988	5.95459e+08	2-Pentanone	107-87-9	-	-	-	-	-			18.998	6257963	2-Octanone	111-13-7	18.885	19.038	Medium	Mushroom, metallic	13			-	-	-	-	12.846	12.91	Weak	Medicinal	11
12.5768	3.61196e+08	Benzene	71-43-2	-	-	-	-	-			13.0579	3.6961e+08	Propanoic acid	79-09-4	-	-	-	-	-			19.246	9501346	Octanal	124-13-0	19.257	19.407	Medium	Fresh, orange	14			13.527	16973875	Isobutyric acid	79-31-2	-	-	-	-	-
12.996	6.67149e+08	2-Pentanone	107-87-9	-	-	-	-	-			13.15	369610427	Hydroxyacetone	116-09-6	13.148	13.152	Weak	Burnt candle	6			19.345	23576522	2(5H)-Furanone	497-23-4	-	-	-	-	-			14.377	90905233	Butyric acid	107-92-6	14.127	14.529	Strong	Butyric acid, vomit	12
13.1375	151000000	Hydroxyacetone	116-09-6	13.166	13.166	Weak	Soap	5			13.2289	5.02991e+08	Pentanal	110-62-3	-	-	-	-	-			19.499	38015938	2-Formyl-5-methylfuran	620-02-0	-	-	-	-	-			-	-	-	-	14.868	14.957	Weak	Showergel	13
13.166	160991545	Hydroxyacetone	116-09-6	-	-	-	-	-			13.343	1.94643e+08	Methylcyclohexane	108-87-2	-	-	-	-	-			19.692	6923019	Benzaldehyde	100-52-7	-	-	-	-	-			15.479	56457870	Isovaleric acid	503-74-2	15.365	15.68	Medium	Butyric acid, cheese	14
13.2371	3.19615e+08	Pentanal	110-62-3	-	-	-	-	-			13.5531	3.20312e+08	2-Methylheptane	592-27-8	-	-	-	-	-			19.793	7684400	γ-Valerolactone	108-29-2	-	-	-	-	-			15.68	7727454	α-Methylbutyric acid	116-53-0	15.684	15.861	Medium	Sweat, stale laundry	15
13.345	1.8972e+08	Methylcyclohexane	108-87-2	-	-	-	-	-			13.6232	3.40352e+07	4-Methylheptane	589-53-7	-	-	-	-	-			20.106	165806632	Heptanoic acid	111-14-8	20.02	20.294	Weak	Popcorn, bread, limescale, fruit	15			-	-	-	-	15.961	16.202	Weak	Butyric acid, vomit, cheese	16
13.5533	2.634e+08	2-Methylheptane	592-27-8	-	-	-	-	-			13.7839	1.26031e+08	3-Methylheptane	589-81-1	-	-	-	-	-			20.233	14810667	1-Octanol	111-87-5	-	-	-	-	-			-	-	-	-	16.225	16.317	Weak	Medicinal	17
13.7807	1.23946e+08	3-Methylheptane	589-81-1	-	-	-	-	-			14.0148	869274	Methyl isobutyl ketone	108-10-1	14.083	14.083	Weak	Cheese	7			20.391	534348065	Dichlorobenzene (isomer)	-	20.432	20.548	Weak	Balsamic, soap	16			16.451	97442146	Pentanoic acid	109-52-4	16.326	16.633	Medium	Butyric acid, vomit	18
14.042	97195522	Methyl isobutyl ketone	108-10-1	14.042	14.042	Weak	Cheese	6			14.1468	7.70441e+08	1-Butanamine	109-73-9	-	-	-	-	-			-	-	-	-	20.67	20.765	Medium	Mushroom, metallic	17			16.871	50884945	Furfural	98-01-1	-	-	-	-	-
14.053	1.68211e+08	Acetyloxyacetic acid	13831-30-6	-	-	-	-	-			14.2395	665030129	Isobutyric acid	79-31-2	14.228	14.251	Strong	Burnt candle	8			20.719	17330641	2-Nonanone	821-55-6	-	-	-	-	-			-	-	-	-	16.937	17.034	Weak	Dusty	19
14.1947	1.39516e+09	Isobutyric acid	79-31-2	14.238	14.246	Medium	Rubber, plastic	7			14.318	7.33681e+08	Octane	111-65-9	-	-	-	-	-			20.966	12490027	Nonanal	124-19-6	-	-	-	-	-			-	-	-	-	17.243	17.404	Medium	Old, mold, rotten vegetables	20
14.3187	7.6553e+08	Octane	111-65-9	-	-	-	-	-			14.4574	2.72329e+08	1-n-Butoxy-2,3-dimethyldiaziridine	343928-70-1	-	-	-	-	-			21.085	30094003	p-Cresol	106-44-5	21.095	21.185	Weak	Burnt, old	18			-	-	-	-	17.481	17.571	Weak	Old, rotten	21
14.5289	5201581	Cyanic acid, 2,2-dimethylpropyl ester	1459-44-5	-	-	-	-	-			14.6446	4.30556e+07	Methyl formate	107-31-3	-	-	-	-	-			-	-	-	-	21.193	21.254	Weak	Old flowers	19			17.645	8518631	Isobutylacetic acid	646-07-1	17.579	17.795	Medium	Butyric acid, vomit	22
14.754	5.37635e+07	Pentanoic acid	109-52-4	-	-	-	-	-			14.7205	60138722	Butyric acid	107-92-6	14.658	14.783	Strong	Cheese	9			21.319	1385033	1-Phenyl-1-butene	824-90-8	21.27	21.408	Weak	Old baking goods	20			-	-	-	-	17.851	17.966	Medium	Popcorn, bread, yeast	23
14.773	30371317	Butyric acid	107-92-6	14.767	14.779	Strong	Cheese	8			14.8267	4.54621e+07	2-Amino-1,3-propanediol	534-03-2	-	-	-	-	-			-	-	-	-	21.49	21.605	Medium	Old wood, moist	21			18.384	192190657	Hexanoic acid	142-62-1	18.259	18.551	Strong	Sweat, dirty, stale laundry	24
14.7825	3091150	2-Ethylhexanal ethylene glycol acetal	-	-	-	-	-	-			14.9053	1954293326	Toluene	108-88-3	-	-	-	-	-			21.593	23134083	(+)-Phendimetrazine	634-03-7	21.61	21.722	Medium	Humid, mold	22			18.994	6354343	2-Octanone	111-13-7	18.874	18.911	Weak	Grass	25
14.8418	30371317	Butyric acid	107-92-6	-	-	-	-	-			14.9871	1.97804e+07	Methyl formate	107-31-3	-	-	-	-	-			21.731	104865735	Octanoic acid	124-07-2	-	-	-	-	-			-	-	-	-	18.923	19	Strong	Fresh cut grass	26
14.861	1294239	1,3-Dioxolane-2-methanol	5694-68-8	-	-	-	-	-			15.0505	1801414101	Butyric acid	107-92-6	15.041	15.06	Medium	Rubber, plastic	10			21.846	6830419	o-Guaiacol	90-05-1	21.797	21.875	Weak	Warm, metallic	23			-	-	-	-	19.235	19.469	Strong	Salty, dusty, citrus, fresh	27
14.9141	1860000000	Toluene	108-88-3	-	-	-	-	-			15.1658	3.35251e+08	2-Hexanone	591-78-6	-	-	-	-	-			-	-	-	-	21.883	22.06	Strong	Salty, humid, burnt	24			19.342	19655550	2(5H)-Furanone	497-23-4	-	-	-	-	-
14.9859	3709278	Methyl formate	107-31-3	-	-	-	-	-			15.4084	7.01867e+08	Hexanal	66-25-1	15.432	15.472	Weak	Herbal, grass	11			-	-	-	-	22.064	22.154	Weak	Licorice, burnt, dust	25			19.499	33432615	2-Formyl-5-methylfuran	620-02-0	19.505	19.611	Weak	Hot, fireplace	28
15.0688	1.86573e+09	Butyric acid	107-92-6	15	15.015	Strong	Rubber, plastic	9			15.5359	1.74644e+08	4-Methyl-3-penten-2-one	141-79-7	-	-	-	-	-			-	-	-	-	22.162	22.252	Weak	Salty, wax	26			19.692	6235874	Benzaldehyde	100-52-7	19.683	19.789	Weak	Butyric acid, vomit, cheese	29
15.1687	365000000	2-Hexanone	591-78-6	-	-	-	-	-			15.804	201161998	Isovaleric acid	503-74-2	15.804	15.804	Weak	Cheese	12			-	-	-	-	22.26	22.378	Weak	Old flowers, solvent	27			19.795	7239112	γ-Valerolactone	108-29-2	19.895	20.019	Medium	Wood, wooden pencil, warm	30
15.4095	730000000	Hexanal	66-25-1	15.434	15.446	Medium	Herbal, grass	10			16.1182	9.19476e+08	α-Methylbutyric acid	116-53-0	-	-	-	-	-			22.412	20619722	2-Decanone	693-54-9	22.386	22.467	Weak	Sweet	28			20.104	171241885	Heptanoic acid	111-14-8	20.023	20.278	Weak	Balloon, plastic, wet dog	31
15.537	167000000	4-Methyl-3-penten-2-one	141-79-7	-	-	-	-	-			16.172	27960601	Dimethylformamide	68-12-2	16.17	16.174	Weak	Fecal	13			22.677	16430339	Benzoic acid	76841-70-8	22.672	22.757	Weak	Salty, wood	29			20.232	20115876	1-Octanol	111-87-5	20.334	20.527	Strong	Burnt plastic, flowers, sweet	32
15.811	4962121226	Isovaleric acid	503-74-2	15.805	15.817	Medium	Cheese	11			16.3313	3.71709e+08	Nonane	111-84-2	-	-	-	-	-			-	-	-	-	22.79	22.856	Weak	Burnt, asphalt	30			20.391	542823016	Dichlorobenzene (isomer)	-	20.535	20.62	Weak	Plastic, dough, play-doh	33
16.1232	6.8982e+08	Dimethylformamide	68-12-2	16.166	16.17	Weak	Solvent	12			16.7027	3.38773e+09	Pentanoic acid	109-52-4	16.811	16.811	Weak	Solvent	14			-	-	-	-	22.86	22.949	Medium	Organic decay	31			-	-	-	-	20.624	20.702	Strong	Mushroom	34
16.3313	381000000	Nonane	111-84-2	-	-	-	-	-			17.0549	17452823107	Furfural	98-01-1	17.054	17.054	Weak	Floral	15			22.957	8518821	Benzylacetate	140-11-4	22.957	23.039	Medium	Old flowers, stale water	32			20.729	18883558	2-Nonanone	821-55-6	-	-	-	-	-
16.6265	4.02366e+08	Methylpyrazine	109-08-0	-	-	-	-	-			17.1814	7.65329e+08	2-Heptanone	110-43-0	-	-	-	-	-			23.083	5965541	Camphor	464-49-3	23.122	23.192	Weak	Burnt plastic	33			-	-	-	-	20.925	21.001	Medium	Popcorn, toast, bread	35
16.7641	1.35617e+07	Methyl formate	107-31-3	-	-	-	-	-			17.504	293871011	4-Methylnonane	17301-94-9	17.5	17.508	Medium	Burnt candle	16			23.176	30054195	Borneol	464-43-7	23.199	23.306	Weak	Resin	34			20.966	11906692	Nonanal	124-19-6	-	-	-	-	-
16.8671	3160000000	Pentanoic acid	109-52-4	16.796	16.796	Weak	Rubber, plastic	13			17.5713	1.02494e+08	β-Butoxyethanol	111-76-2	-	-	-	-	-			23.257	3851940	Geranyl isoverate	109-20-6	-	-	-	-	-			21.084	29370485	p-Cresol	106-44-5	21.082	21.213	Strong	Fecal, manure	36
17.0445	17300000000	Furfural	98-01-1	17.062	17.074	Medium	Herbal, grass	14			17.6793	7.03587e+08	o-Xylene	95-47-6	-	-	-	-	-			23.339	17256528	γ-Heptalactone	105-21-5	23.31	23.458	Medium	Resin, cinnamon, coconut cake	35			21.171	6853346	Oxime cycloheptanone	2158-31-8	-	-	-	-	-
17.1949	8.59908e+08	2-Heptanone	110-43-0	-	-	-	-	-			17.7203	2.5133e+07	Styrene	100-42-5	-	-	-	-	-			23.444	60021528	Nonanoic acid	112-05-0	23.462	23.572	Medium	Woody, old, stale	36			21.228	24656664	1-Phenyl-1-butene	824-90-8	21.229	21.402	Weak	Dry, wood, furniture	37
17.4211	6.07019e+08	Heptanal	111-71-7	-	-	-	-	-			17.884	4.93614e+08	Isobutylacetic acid	646-07-1	-	-	-	-	-			-	-	-	-	23.576	23.659	Weak	Burnt, plastic	37			21.588	22893745	Acetophenone coeluting with γ-hexalactone	98-86-2 and 695-06-7	21.595	21.713	Weak	Dry, dusty, limescale	38
17.5085	32303811	4-Methylnonane	17301-94-9	17.505	17.512	Medium	Burnt candle	15			17.9574	3.64125e+08	α-Pinene	80-56-7	-	-	-	-	-			23.684	3578979	Not identified	-	23.663	23.698	Weak	Organic decay	38			21.733	108920871	Octanoic acid	124-07-2	21.785	21.968	Medium	Manure, becoming bread, becoming sweet dough	39
17.573	7.14949e+07	β-Butoxyethanol	111-76-2	-	-	-	-	-			18.007	33311014	α-Pinene	80-56-8	17.993	18.021	Medium	Nut	17			-	-	-	-	23.702	23.771	Medium	Medicinal	39			21.845	14094940	o-Guaiacol	90-05-1	-	-	-	-	-
17.6757	7.03795e+08	o-Xylene	95-47-6	-	-	-	-	-			18.1915	3.19382e+08	Decane	124-18-5	-	-	-	-	-			23.828	258300909	o-Acetyltoluene	577-16-2	23.8	23.928	Medium	Almond, benzaldehyde	40			-	-	-	-	21.973	22.083	Strong	Wax, make up	40
17.8825	4.76128e+08	Isobutylacetic acid	646-07-1	-	-	-	-	-			18.2803	3.53519e+08	2,6-Dimethylpyrazine	108-50-9	-	-	-	-	-			23.924	1097785354	Methyl thymyl ether	1076-56-8	23.94	23.998	Weak	Plastic, burnt	41			-	-	-	-	22.163	22.313	Strong	Grass, becoming wax and make up	41
17.9614	427000000	α-Pinene	80-56-8	17.958	17.978	Strong	Nut	16			18.349	353518684	2-Methyl-6-heptanone	928-68-7	-	-	-	-	18			-	-	-	-	24.006	24.067	Weak	Organic decay	42			22.343	2511271	4-Acetyl-1-methylcyclohexene	6090-09-1	-	-	-	-	-
18.1971	2.5814e+08	Decane	124-18-5	-	-	-	-	-			18.4515	876523	1-(2-Furanyl)ethanone	1192-62-7	-	-	-	-	-			24.387	5140215	Naphthalene	91-20-3	24.417	24.602	Weak	Salty, sea water	43			22.411	17404287	2-Decanone	693-54-9	22.328	22.535	Medium	Warm, chocolate	42
18.2835	3.67382e+08	2,6-Dimethylpyrazine	108-50-9	-	-	-	-	-			18.4824	1.35771e+09	1-Heptanol	111-70-6	18.349	18.349	Weak	Potato	-			-	-	-	-	24.606	24.716	Weak	Organic decay	44			-	-	-	-	22.556	22.721	Weak	Wax, make up	43
18.3502	9.30865e+07	2-Methyl-6-heptanone	928-68-7	-	-	-	-	-			18.6695	2.78012e+09	Hexanoic acid	142-62-1	-	-	-	-	-			-	-	-	-	24.771	24.821	Medium	Organic decay	45			22.69	23932351	Benzoic acid	65-85-0	-	-	-	-	-
18.4864	1.28767e+09	1-Heptanol	111-70-6	18.454	18.462	Medium	Wood, bark	17			19.0379	119853450	2-Octanone	111-13-7	18.923	18.927	Weak	Mushroom	19			-	-	-	-	24.829	24.935	Medium	Wooden pencil	46			-	-	-	-	22.868	23.048	Medium	Furniture wax	44
18.5743	1.20111e+07	Pentanoic acid	109-52-4	-	-	-	-	-			19.2884	1115114721	Octanal	124130	18.943	18.987	Medium	Earth	20			-	-	-	-	25.015	25.127	Weak	Organic decay	47			22.958	7402446	Benzyl acetate	140-11-4	-	-	-	-	-
18.6664	7537407217	Hexanoic acid	142-62-1	-	-	-	-	-			19.31	256110775	γ-Butyrolactone	96-48-0	19.281	19.339	Strong	Burnt candle	21			25.153	7447981	Heptacosane	593-49-7	25.251	25.289	Weak	Medicinal	48			23.082	4706457	Camphor	464-49-3	-	-	-	-	-
18.8206	5.09993e+08	2-Octanone	111-13-7	18.917	18.929	Medium	Mushroom	18			19.4086	1128877735	2(5H)-Furanone	497-23-4	-	-	-	-	-			-	-	-	-	25.341	25.414	Weak	Medicinal	49			23.174	26084084	Borneol	464-43-7	23.18	23.32	Strong	Soil, wet soil	45
18.951	120279014	Octanal	124-13-0	18.949	18.953	Weak	Earth	19			19.576	2534265677	2-Formyl-5-methylfuran	620-02-0	19.574	19.578	Weak	Fruit, wood, bark	22			25.43	14222530	γ-Octalactone	104-50-7	25.418	25.527	Medium	Coconut, sweet, creamy	50			23.263	1378837	1-Chlorooctadecane	3386-33-2	-	-	-	-	-
19.34	171156524	γ-Butyrolactone	96-48-0	19.328	19.352	Strong	Wax	20			19.709	1.12782e+09	Benzaldehyde	100-52-7	-	-	-	-	-			-	-	-	-	25.54	25.625	Weak	Wooden pencil	51			23.338	16952114	γ-Heptalactone	105-21-5	23.37	23.465	Medium	Sweet, fruit, coconut	46
19.4147	1.0359e+09	2(5H)-Furanone	497-23-4	-	-	-	-	-			19.8014	2.31075e+08	D-Limonene	5989-27-5	-	-	-	-	-			-	-	-	-	25.637	25.731	Weak	Bitumen-like	52			23.452	80066008	Nonanoic acid	112-05-0	23.541	23.61	Weak	Dry, dust, warm	47
19.5238	2450000000	1,2,4-Trimethylbenzene	95-63-6	19.569	19.569	Weak	Soap	21			19.8488	3.95692e+08	γ-Valerolactone	108-29-2	-	-	-	-	-			-	-	-	-	25.735	26.048	Strong	Old, dusty, dry	53			23.827	267374460	o-Acetyltoluene	577-16-2	23.83	23.935	Strong	Medicinal, camphor	48
19.652	250268	2-Formyl-5-methylfuran	620-02-0	19.648	19.656	Medium	Medicinal	22			19.9536	1.2399e+09	Cymene (isomer)	-	-	-	-	-	-			26.096	23652141	Isothymol	499-75-2	26.056	26.173	Weak	Burnt plastic, licorice	54			23.923	1075514321	Methyl thymyl ether	1076-56-8	23.948	24.301	Strong	Plastic, rubber, hard plastic	49
19.7147	1.19403e+09	Benzaldehyde	100-52-7	-	-	-	-	-			20.1426	1.17677e+07	Methyl formate	107-31-3	-	-	-	-	-			-	-	-	-	26.181	26.287	Weak	Sweet	55			24.32	1403394	2,3-Pinanediol	53404-49-2	-	-	-	-	-
19.8084	2.98462e+08	D-Limonene	5989-27-5	-	-	-	-	-			20.165	38122322393	Heptanoic acid	111-14-8	20.074	20.256	Strong	Burnt rubber, plastic	23			-	-	-	-	26.311	26.431	Weak	Licorice, burnt, sour	56			24.387	5853480	Naphthalene	91-20-3	24.36	24.453	Weak	Plastic	50
19.8491	3.90598e+08	γ-Valerolactone	108-29-2	-	-	-	-	-			20.3419	3812232393	Mesitylene	108-67-8	-	-	-	-	-			-	-	-	-	26.467	26.594	Medium	Cinnamon, cloves, ginger biscuits	57			24.497	3934215	L-Verbenone	1196-01-6	24.51	24.832	Medium	Pungent	51
19.9492	1.24729e+09	Cymene (isomer)	-	-	-	-	-	-			20.3643	1.00065e+10	Dichlorobenzene (isomer)	-	20.37	20.482	Strong	Solvent	24			-	-	-	-	26.669	26.823	Weak	Dusty, powder	58			24.592	2065573	1-Chlorooctadecane	3386-33-2	-	-	-	-	-
19.9706	8.62293e+06	Undecane	1120-21-4	-	-	-	-	-			20.4621	4886702685	Dichlorobenzene (isomer)	-	-	-	-	-	-			26.808	11275793	3-Hydroxy-2,2,4-trimethylpentyl isobutyrate	77-68-9	-	-	-	-	-			-	-	-	-	24.847	25.047	Medium	Pencil sharpenings	52
20.0695	30209436	3-Methyl-4-butanolide	1679-49-8	20.02	20.119	Strong	Wood, bark	23			-	-	-	-	20.622	20.626	Weak	Mushroom	25			-	-	-	-	27.102	27.262	Medium	Old house, stale, woody furniture	59			-	-	-	-	25.176	25.27	Weak	Garbage, organic decay	53
20.2462	3.40571e+09	Heptanoic acid	111-14-8	-	-	-	-	-			20.7152	1772694818	2-Nonanone	821-55-6	-	-	-	-	-			27.334	6921610	(-)-Isolongifolene	1135-66-6	-	-	-	-	-			25.148	7674109	Heptacosane	593-49-7	-	-	-	-	-
20.4666	4.58361e+09	Dichlorobenzene (isomer)	-	20.382	20.486	Medium	Floral	24			20.8184	1.11808e+08	Benzyl alcohol	100-51-6	20.678	20.838	Medium	Wood, bark	26			27.438	13860872	Eugenol	97-53-0	27.443	27.534	Medium	Cinnamon, cloves, ginger biscuits	60			25.43	16086263	γ-Octalactone	104-50-7	25.443	25.657	Strong	Fake, plastic, fruit, sweet	54
20.648	79697417	2-Hexylfuran	3777-70-6	20.646	20.65	Weak	Mushroom	25			20.9451	6.0063e+08	Nonanal	124-19-6	21.022	21.077	Weak	Wax	27			27.906	14615195	γ-Undecalactone	104-67-6	27.876	28.096	Medium	Peach tea, sweet, artificial fruit	61			25.535	3682411	Thymol	89-83-8	-	-	-	-	-
20.7195	1.78112e+09	2-Nonanone	821-55-6	-	-	-	-	-			21.0868	1.03738e+09	p-Cresol	106-44-5	21.14	21.144	Weak	Medicinal	28			28.014	39165065	3-Methyl-3-[2-isopropylphenyl]-butyric acid	92300-81-7	-	-	-	-	-			25.767	5696139	m-Methylbenzamide	618-47-3	25.731	25.885	Medium	Rubber, warm	55
20.8248	1.273e+08	Benzyl alcohol	100-51-6	20.849	20.853	Weak	Wood, bark	26			21.1826	4.44606e+08	p-(1-Propenyl)toluene	2698-14-8	-	-	-	-	-			28.127	29748008	Dihydrocurcumene	1461-02-5	-	-	-	-	-			26.094	23602369	Isothymol	499-75-2	26.093	26.25	Medium	Fruit, medicinal, fresh	56
20.9536	4.94763e+08	Nonanal	124-19-6	21.01	21.085	Medium	Wax	27			21.5704	1329748880	Acetophenone	98-86-2	21.645	21.645	Weak	Soap	29			28.782	63177017	α-Cedrene	469-61-4	-	-	-	-	-			26.349	2853464	1-Chloroeicosane	822-13-9	-	-	-	-	-
21.0907	9.801e+08	p-Cresol	106-44-5	21.104	21.108	Weak	Medicinal	28			21.7069	5.68153e+06	1,2,4,5-Tetramethylbenzene	95-93-2	-	-	-	-	-			28.903	92030321	4-tert-Butylanisole	5396-38-3	28.996	29.131	Weak	Burnt, sour, sea water	62			-	-	-	-	26.489	26.599	Medium	Fresh, disinfectant, medicinal, toothpaste	57
21.1517	55413543	3,4-Dimethyl-2,5-furandione	766-39-2	-	-	-	-	-			21.8032	1791316941	Octanoic acid	124-07-2	-	-	-	-	-			29.307	8879082	Cedrene	11028-42-5	29.253	29.35	Weak	Coconut, vanilla, ice cream	63			-	-	-	-	26.711	26.806	Weak	Warm, incense	58
21.2005	378000000	Cymene (isomer)	-	-	-	-	-	-			21.8464	4.24609e+06	o-Tolualdehyde	529-20-4	-	-	-	-	-			30.261	16619262	Vanillin	121-33-5	30.209	30.4	Medium	Sweet, vanilla, powdery, icing sugar	64			26.805	12233369	3-Hydroxy-2,2,4-trimethylpentyl isobutyrate	77-68-9	-	-	-	-	-
21.5735	1290000000	Acetophenone	98-86-2	21.622	21.626	Weak	Medicinal	29			21.8639	1791316941	Fenchol	1632-73-1	-	-	-	-	-			30.66	7753091	1,7-Dimethylnaphthalene	575-37-1	30.581	30.67	Weak	Medicinal	65			-	-	-	-	26.94	27.082	Weak	Dry, limestone	59
21.8056	1.74698e+09	Octanoic acid	124-07-2	-	-	-	-	-			21.9245	36321895	cis-Verbenol acetate	-	21.923	21.926	Weak	Rubber, plastic	30			-	-	-	-	30.702	30.811	Weak	Plastic, sour	66			-	-	-	-	27.087	27.216	Strong	Stale water, old flowers, pinene	60
21.86	317743840	Fenchol	1632-73-1	-	-	-	-	-			22.184	102563138	δ-Valerolactone	542-28-9	22.154	22.214	Strong	Nut	31			30.926	8393471	3,3,6-Trimethyl-2,3-dihydro-1H-inden-1-one	54484-71-8	-	-	-	-	-			27.333	6638878	(-)-Isolongifolene	1135-66-6	27.338	27.425	Strong	Wax, make up	61
21.885	58913919	cis-Verbenol acetate	-	21.885	21.885	Weak	Burnt rubber, plastic	30			22.302	1.94041e+08	4-Acetyl-1-methylcyclohexene	6090-09-1	-	-	-	-	-			-	-	-	-	31.045	31.209	Weak	Peach tea, fake berries	67			27.441	15212127	Eugenol	97-53-0	27.438	27.806	Strong	Disinfectant, becoming cloves, fresh, spice	62
22.122	980099949	δ-Valerolactone	542-28-9	22.108	22.136	Medium	Nut	31			22.3813	1311729909	2-Decanone	693-54-9	-	-	-	-	-			31.34	7887089	Aristolene	6831-16-9	31.464	31.554	Weak	Vanilla ice cream, coconut	68			27.908	15382680	γ-Undecalactone	104-67-6	27.923	28.14	Medium	Sweet, flowers	63
22.3013	1.76587e+08	4-Acetyl-1-methylcyclohexene	6090-09-1	-	-	-	-	-			22.72	33037337770	Benzoic acid	65-85-0	22.677	22.763	Medium	Floral	32			-	-	-	-	31.581	31.701	Weak	Resin, pinene	69			28.126	30246671	Dihydrocurcumene	1461-02-5	-	-	-	-	-
22.3804	1.26881e+09	2-Decanone	693-54-9	-	-	-	-	-			22.882	22978115	5-Methylsalicylaldehyde	613-84-3	22.872	22.892	Weak	Wood, bark	33			31.737	9613196	Ledol?	577-27-5	-	-	-	-	-			28.785	60505048	α-Cedrene	469-61-4	-	-	-	-	-
22.6394	3.11177e+08	Isopinocarveol	6712-79-4	-	-	-	-	-			22.9042	4.34894e+08	Benzyl acetate	140-11-4	-	-	-	-	-			-	-	-	-	32.031	32.116	Weak	Medicinal, sour	70			28.903	96882193	4-tert-Butylanisole	5396-38-3	-	-	-	-	-
22.7475	323241379	Benzoic acid	65-85-0	22.726	22.769	Strong	Sweet	32			23.0301	4.18137e+08	Camphor	464-49-3	-	-	-	-	-			32.13	13939333	p-tert-Butyltoluene	98-51-1	32.393	32.498	Weak	Old, stale	71			29.306	12056095	Cedrene	11028-42-5	29.233	29.429	Medium	Sweet, wax, make up, plastic	64
22.845	25523882	5-Methylsalicylaldehyde	613-84-3	22.817	22.873	Medium	Medicinal	33			23.1273	1.3318e+09	Borneol	507-70-0	-	-	-	-	-			32.465	108289635	(R)-Cuparene	16982-00-6	-	-	-	-	-			-	-	-	-	30.186	30.264	Weak	Green, pine tree	65
23.022	2769263	Camphor	76-22-2	-	-	-	-	-			23.214	315186621	Dodecanolactone	947-05-7	23.17	23.258	Strong	Earth	34			32.633	92957725	4,5,9,10-Dehydroisolongifolene	156747-45-4	32.578	32.799	Medium	Coconut, sweet, vanilla	72			30.259	13810120	Vanillin	121-33-5	30.272	30.448	Strong	Sweet, donut, fried/baked good	66
23.0352	359000000	(+)-2-Bornanone	464-49-3	-	-	-	-	-			23.2233	2.19303e+08	Tridecane	629-50-5	-	-	-	-	-			33.101	8134958	4-Isobutylacetophenone	38861-78-8	33.374	33.586	Weak	Old, stale water	73			-	-	-	-	30.476	30.632	Weak	Herbal	67
23.1351	1210000000	Borneol	507-70-0	-	-	-	-	-			23.3127	6.94477e+08	γ-Heptalactone	105-21-5	23.371	23.375	Weak	Sweet	35			-	-	-	-	-	-	-	-	-			30.658	6553267	1,7-Dimethylnaphthalene	575-37-1	30.668	30.759	Medium	Incense, church	68
23.258	120114152	Dodecanolactone	947-05-7	23.252	23.264	Weak	Garlic, Onion	34			23.4735	1.58246e+09	o-Acetylphenol	118-93-4	23.477	23.533	Medium	Wood, bark	36			33.66	217857224	Not identified	-	33.76	33.891	Weak	Old furniture, mold	74			-	-	-	-	30.779	30.901	Medium	Wax, white wax	69
23.3082	4.91263e+08	γ-Heptalactone	105-21-5	23.338	23.35	Weak	Floral	35			23.7966	3.69624e+09	p-Acetyltoluene	122-00-9	23.815	23.906	Weak	Floral	37			33.929	4461411	3-Ethyl-5-(2-ethylbutyl)octadecane	55282-12-7	-	-	-	-	-			30.914	6997694	3,3,6-Trimethyl-2,3-dihydro-1H-inden-1-one	54484-71-8	-	-	-	-	-
23.4695	1.5991e+09	Nonanoic acid	112-05-0	-	-	-	-	-			23.9227	9.91349e+09	p-Cymene-2-ol methyl ether	6379-73-3	-	-	-	-	-			-	-	-	-	34.23	34.354	Weak	Medicinal	75			-	-	-	-	31.086	31.15	Weak	Bread, toast	70
23.597	56492187	o-Acetylphenol	118-93-4	23.593	23.601	Weak	Wood, bark	36			24.3051	5.04011e+08	Naphthalene	91-20-3	-	-	-	-	-			-	-	-	-	34.481	34.665	Weak	Wooden pencil, sweet, warm	76			31.337	7787089	Aristolene	6831-16-9	31.492	31.585	Weak	Wax	71
23.8564	3.82662e+09	Methyl thymyl ether	1076-56-8	-	-	-	-	-			24.558	155955948	Geranyl isovalerate	109-20-6	24.558	24.558	Weak	Floral	38			34.951	48000791	Cedr-9-ene	21996-77-0	-	-	-	-	-			-	-	-	-	31.593	31.774	Weak	Listerine, toothpaste, fresh, medicinal	72
23.8682	4.60932e+09	Isothymol methyl ether	31574-44-4	23.89	23.942	Strong	Burnt rubber, plastic	37			24.7895	81269393	Carvone	99-49-0	24.766	24.813	Medium	Wood, bark	39			35.124	31006515	Not identified	-	35.111	35.227	Weak	Wood, bitter	77			32.131	11884488	p-tert-Butyltoluene	1074-92-6	-	-	-	-	-
24.1924	1.832e+08	2-Undecanone	112-12-9	-	-	-	-	-			25.1082	4.06399e+08	Tetradecane	629-59-4	-	-	-	-	-			-	-	-	-	35.231	35.451	Weak	Sweet, peach, tea, wood	78			32.461	109170760	(R)-Cuparene	16982-00-6	-	-	-	-	-
24.316	4.43112e+08	Naphthalene	91-20-3	-	-	-	-	-			25.3696	6.08763e+08	γ-Octalactone	104-50-7	25.372	25.42	Medium	Floral	40			-	-	-	-	35.524	35.579	Weak	Medicinal	79			32.636	97248898	4,5,9,10-Dehydroisolongifolene	156747-45-4	32.562	32.782	Medium	White wax	73
24.4512	1.00011e+08	L-Verbenone	1196-01-6	-	-	-	-	-			25.76	201486673	4-(4-Methylphenyl)-4-oxobutanoic acid	4619-20-9	25.74	25.78	Strong	Rubber, plastic	41			35.795	11190274	3,4-Dihydroxy-4,5,7-trimethylcoumarin	-	-	-	-	-	-			33.108	9873170	4-Isobutylacetophenone	38861-78-8	33.289	33.522	Medium	Plastic, rubber	74
24.588	106074997	Geranly isovalerate	109-20-6	24.588	24.588	Weak	Sweet	38			26.0332	687038810	1-(2-Hydroxy-5-methylphenyl)ethanone	1450-72-2	-	-	-	-	-			36.301	12206499	Cadalene	483-78-3	-	-	-	-	-			33.661	213948492	Not identified	-	33.704	33.865	Weak	Organic decay, orange	75
24.79	38629158	Carvone	99-49-0	24.78	24.8	Medium	Wood, bark	39			26.139	560351	1-(2-Hydroxy-5-methylphenyl)ethanone	1450-72-2	26.137	26.141	Weak	Cheese	42			-	-	-	-	36.609	36.712	Weak	Burnt plastic	80			-	-	-	-	34.53	34.669	Medium	Wood, pencil sharpenings	76
25.1122	330000000	Tetradecane	629-59-4	-	-	-	-	-			26.7226	1.68375e+08	1-Ethylidene-1H-indene	2471-83-2	-	-	-	-	-			-	-	-	-	37.128	37.228	Weak	Burnt plastic	81			34.954	46618126	Cedr-9-ene	21996-77-0	-	-	-	-	-
25.3768	585000000	γ-Octalactone	104-50-7	25.398	25.414	Medium	Floral	40			26.775	2.67505e+08	3-Hydroxy-2,2,4-trimethylpentyl isobutyrate	77-68-9	-	-	-	-	-			37.958	28812793	γ-Himachalene	53111-25-4	-	-	-	-	-			-	-	-	-	35.176	35.246	Weak	Wax, church	77
25.7775	194279417	4-(4-Methylphenyl)-4-oxobutanoic acid	4619-20-9	25.758	25.797	Medium	Fat, oil	41			27.045	52460187	Thunbergene	1898-13-1	27.007	27.083	Strong	Mold	43			-	-	-	-	39.11	39.203	Weak	Sweet, coconut	82			35.798	13462094	3,4-Dihydroxy-4,5,7-trimethylcoumarin	-	-	-	-	-	-
26.106	636610787	1-(2-Hydroxy-5-methylphenyl)ethanone	1450-72-2	26.106	26.106	Weak	Honey	42			27.2145	173151702	1-Methyl-3,5-diisopropylbenzene	3055-14-9	27.197	27.232	Medium	Wax	44			-	-	-	-	39.255	39.339	Weak	Burnt plastic	83			36.298	12765911	Cadalene	483-78-3	-	-	-	-	-
26.78	407000000	3-Hydroxy-2,2,4-trimethylpentyl isobutyrate	77-68-9	-	-	-	-	-			27.3803	4.9301e+08	Eugenol	97-53-0	-	-	-	-	-			-	-	-	-	39.384	39.436	Weak	Burnt plastic	84			-	-	-	-	36.622	36.822	Weak	Wax, make up	78
27.1055	45027205	Thunbergene	1898-13-1	27.032	27.179	Strong	Mold	43			27.462	4272713	2-Methyl-naphthalene	91-57-6	27.462	27.462	Weak	Cinnamon	45			39.915	30397524	Caryophyllene oxide	1139-30-6	-	-	-	-	-			36.94	12181996	Diethylphtalate	84-66-2	-	-	-	-	-
27.263	167603577	1-Methyl-3,5-diisopropylbenzene	3055-14-9	27.261	27.265	Weak	Rubber, plastic	44			27.8775	261711960	γ-Nonalactone	104-61-0	27.87	27.885	Medium	Wax	46														-	-	-	-	38.624	38.802	Weak	Almond, sweet, nut	79
27.3926	462000000	Butanoic acid, 2-methyl-, 2-methoxy-4-(2-propenyl)phenyl ester	84731-73-7	-	-	-	-	-			28.0933	6.00643e+08	Dihydrocurcumene	1461-02-5	-	-	-	-	-														-	-	-	-	39.296	39.555	Medium	Wax, make up, plastic, fake	80
27.451	5516738	2-Methylnaphthalene	91-57-6	27.449	27.453	Weak	Spice	45			28.7443	1.42197e+09	α-Cedrene	469-61-4	-	-	-	-	-														39.916	33969010	Caryophyllene oxide	1139-30-6	-	-	-	-	-
27.924	246996469	γ-Nonalactone	104-61-0	27.914	27.934	Medium	Wax	46			28.8528	1.36566e+09	4-tert-Butylanisole	5396-38-3	-	-	-	-	-
28.0925	5.75204e+08	Dihydrocurcumene	1461-02-5	-	-	-	-	-			30.215	275635213	Vanillin	121-33-5	30.168	30.262	Strong	Vanilla, chocolate	47
28.7346	1.33989e+09	α-Cedrene	469-61-4	-	-	-	-	-			30.393	23701768	1,5-Dimethylnaphthalene	571-61-9	30.387	30.399	Medium	Floral	48
28.8622	1.29968e+09	4-tert-Butylanisole	5396-38-3	-	-	-	-	-			30.633	166553813	1,7-Dimethylnaphthalene	575-37-1	30.631	30.635	Weak	Fat, oil	49
30.2355	297428940	Vanillin	121-33-5	30.186	30.285	Strong	Vanilla, chocolate	47			31.0935	44288197	γ-Decalactone	706-14-9	31.078	31.109	Medium	Sweet	50
30.4105	18321023	1,5-Dimethylnaphthalene	571-61-9	30.403	30.418	Medium	Medicinal	48			31.5405	6826565	Aristolene	6831-16-9	31.539	31.542	Weak	Rubber, plastic	51
30.59	166152664	1,7-Dimethylnaphthalene	575-37-1	30.661	30.664	Weak	Rubber, plastic	49			32.4425	1.82262e+09	(R)-Cuparene	16982-00-6	-	-	-	-	-
31.101	45239822	γ-Decalactone	706-14-9	31.099	31.103	Weak	Fruit	50			32.6196	1.24775e+09	4,5,9,10-Dehydroisolongifolene	156747-45-4	32.648	32.648	Weak	Rubber, plastic	52
31.596	212367	Aristolene	78204-62-3	31.596	31.596	Weak	Floral	51			33.444	24003098	Apocynin	498-02-2	33.444	33.444	Weak	Floral	53
32.4485	1.81401e+09	(R)-Cuparene	16982-00-6	-	-	-	-	-			33.6673	2.10006e+09	aR-Himachalene	19419-67-1	-	-	-	-	-
32.6218	1.27459e+09	4,5,9,10-Dehydroisolongifolene	156747-45-4	32.651	32.651	Weak	Rubber, plastic	52			34.54	23382639	2,3,6-Trimethylnaphthalene	829-26-5	34.538	34.542	Weak	Wood, bark	54
33.452	30968454	Apocynin	498-02-2	33.452	33.452	Weak	Floral	53			34.9812	4.91348e+08	(.+/-.)-Dihydro-ar-turmerone	30666-87-6	-	-	-	-	-
34.6	37189684	2,3,6-Trimethylnaphthalene	829-26-5	34.594	34.606	Medium	Wood, bark	54
34.991	6630134086	(+/-)-Dihydro-ar-turmerone	30666-87-6	-	-	-	-	-
