# Supplementary material for: Ancient Egyptian Mummified Bodies: Cross-Disciplinary Analysis of Their Smell
Source: J Am Chem Soc. 2025 Feb 13;147(8):6633–43. doi: 10.1021/jacs.4c15769 (PMC11869298; doi:10.1021/jacs.4c15769)
Supplement: Supplementary file 4 — ja4c15769_si_004.xlsx [file ja4c15769_si_004.xlsx]

## Sheet: Caption
	Ancient Egyptian Mummified Bodies: Cross-disciplinary Analysis of Their Smell
	Emma Paolin1, Cecilia Bembibre2, Fabiana Di Gianvincenzo1, Julio Cesar Torres-Elguera3, Randa Deraz1, Ida Kraševec1, Ahmed Abdellah4, Asmaa Ahmed4, Irena Kralj Cigić1, Abdelrazek Elnaggar1,5, Ali Abdelhalim4,5, Tomasz Sawoszczuk3, Matija Strlič1,2
	1 Heritage Science Laboratory Ljubljana, Faculty of Chemistry and Chemical Technology, University of Ljubljana, Večna pot 113, Ljubljana 1000, Slovenia
	2 Institute for Sustainable Heritage, University College London, 14 Upper Woburn Place, London WC1H 0NN, U.K.
	3 Department of Microbiology, Institute of Quality Sciences and Product Management, Krakow University of Economics, Henryka Sienkiewicza 4, Krakow 30 - 033, Poland
	4 The Egyptian Museum in Cairo, Cairo 4272083, Egypt
	5 Faculty of Archaeology, Ain Shams University, Abbasiya Cairo 11566, Egypt
	Supplementary Information 4
	Hierarchical Cluster Analysis Dataset

## Sheet: Compounds-areas
	(E)-Cinnamaldehyde	1H-Pyrrole-2-carboxaldehyde	1-Pentanol	2(5H)-Furanone	2,3-Butanedione	2-Butanone	2-Nonanone	2-Pentylfuran	3-carene	Acetic acid	Anethole	Benzoic acid	Benzyl alcohol	Borneol	Butyric acid	Camphor	Caryophyllene	D-Limonene	Estragole	Eugenol	Fenchol	Furfural	Heptanoic acid	Heptanol	Hexanal	Isovaleric acid	L-Verbenone	m-cresol	Methyl thymyl ether	Naphthalene	Nonanal	Nonanoic acid	Octanal	Octanoic acid	o-xylene	p-Cresol	Pentanoic acid	Vanillin	α-Cedrene	α-Muurolene	α-Pinene	α-Terpineol	β-Elemene	β-Myrcene	β-Phellandrene	γ-Butyrolactone	γ-Decalactone	γ-Heptalactone	γ-Octalactone
M1_1	0	0	0	4.92304e+08	4632817449	0	2.52377e+08	9.97951e+07	0	1632817465	0	3.53676e+08	0	0	0	0	0	0	0	0	0	1.73858e+09	1282940658	101723	0	2.33263e+08	0	0	0	0	5.91063e+08	1324518933	2.73222e+08	1703159733	1.79129e+09	101745	1376643798	0	0	0	0	0	0	0	0	0	2.76424e+08	0	0
M1_2	0	0	0	1.50332e+08	4432817448	0	0	1.66784e+08	0	1832817465	0	1.27889e+08	0	0	0	0	0	0	0	0	0	0	3.63195e+08	0	0	2.06915e+08	0	0	0	0	2.61439e+08	1.76632e+08	2.66952e+08	35191163	4.4959e+08	1.66784e+08	2.38822e+08	0	0	0	0	0	0	0	0	0	6.40535e+08	0	0
M1_3	0	0	0	0	0	0	103816	0	0	6859947	0	0	0	0	454288	0	0	0	0	0	0	632998	351450	0	0	124437	0	0	0	0	681706	0	226209	0	0	303447	675824	0	0	0	0	0	0	0	0	0	0	0	0
M1_4	0	0	0	0	0	0	0	0	0	1412114	0	0	0	0	66130	0	0	0	0	0	0	412991	0	0	0	0	0	0	0	0	683921	0	0	0	0	0	0	0	0	0	0	0	0	0	0	0	0	0	0
M2_1	0	245656108	0	234044815	0	3.0066e+08	0	0	0	183010975	0	0	0	0	0	0	0	0	0	0	0	1.19055e+09	0	3.51025e+08	0	1.04485e+08	0	0	0	0	181274187	0	0	0	730253197	0	0	0	0	0	2.35062e+08	0	0	0	0	0	0	0	0
M2_2	2.67896e+08	2.70102e+08	0	548133577	0	250388516	0	0	0	1.23359e+08	0	0	8.12761e+08	0	4.88368e+08	0	0	0	0	0	0	2.91971e+09	2.35781e+08	125466966	1071129510	3.70036e+08	0	0	0	0	3.62507e+08	3.00031e+08	0	0	0	0	0	0	0	0	3.7364e+08	0	0	0	0	0	0	0	0
M2_3	0	0	0	787480	0	0	0	0	0	2319598	0	0	0	0	0	0	0	0	0	0	0	489972	0	0	0	0	0	0	0	0	431575	0	0	0	0	0	0	0	0	0	0	0	0	0	0	0	0	0	0
M2_4	4896315	1572300	0	2733559	0	0	0	0	0	18282499	0	0	4633527	0	2085568	0	0	0	0	0	0	1253352	270625	0	0	950519	0	0	0	0	941068	0	113652	0	479139	0	0	0	0	0	126189	0	0	0	0	0	0	0	0
M3_1	3.15044e+08	298222910	0	0	1.54044e+08	0	0	0	0	151927377	0	0	2.18671e+08	0	0	0	0	143700629	0	0	0	1312126875	1.89408e+08	0	2.7649e+07	0	0	0	0	2.84657e+08	3.60142e+08	222330069	1.55199e+08	0	2.09259e+09	0	0	0	0	0	429111575	0	0	0	0	0	0	0	0
M3_2	3.7364e+07	2.66952e+08	0	0	0	0	0	0	0	1.44044e+08	0	0	1.73479e+09	0	0	0	0	4.9732e+08	0	0	0	1.31942e+09	2.38822e+08	0	6.28827e+08	0	0	0	0	3.67191e+08	660806343	2.30123e+08	3.33471e+08	0	3.85136e+08	0	0	0	0	0	1962604709	0	0	0	0	0	0	0	0
M3_3	0	0	0	0	0	0	0	0	0	493404	0	0	0	0	0	0	0	0	0	0	0	387865	0	0	0	0	0	0	0	0	1279582	0	84966	0	0	0	0	0	0	0	0	0	0	0	0	0	0	0	0
M3_4	0	0	0	0	0	0	0	0	0	629021	0	0	0	0	0	0	0	0	0	0	0	181881	0	0	0	0	0	0	0	0	503856	0	0	0	0	0	0	0	0	0	0	0	0	0	0	0	0	0	0
M4_1	0	1.07113e+09	0	4.65322e+08	0	2.10304e+08	0	0	0	0	0	0	1.03113e+09	0	0	0	0	0	0	0	0	1.09998e+09	211057822	0	2.10304e+08	0	0	0	0	0	3.87513e+08	4.00122e+08	1.58834e+08	0	1.87841e+09	0	0	0	0	0	2.80303e+08	0	0	0	0	0	0	0	0
M4_2	0	1.30005e+08	0	2235396	0	1057817669	0	0	0	1.11594e+08	0	0	272000000	0	0	0	0	0	0	0	0	0	8.94807e+08	0	5.09052e+08	310464915	0	0	0	0	857000000	0	6.65767e+08	0	1.87721e+09	0	1.77358e+08	0	0	0	3.14065e+08	0	0	0	0	0	0	0	0
M4_3	0	0	0	1019127	0	0	0	0	0	259273	0	1105019	0	0	0	0	0	0	0	0	0	0	0	0	0	0	0	0	0	0	2295941	0	0	0	0	0	0	0	0	0	0	0	0	0	0	0	0	0	0
M4_4	0	0	0	0	0	0	0	0	0	1794496	0	6841387	0	0	0	0	0	0	0	0	0	0	0	0	0	0	0	0	0	0	8829101	0	0	0	0	0	0	0	0	0	0	0	0	0	0	0	0	0	0
M5_1	7.79429e+08	1.69651e+08	0	4.23839e+08	5732817449	0	1038365401	0	0	1892817465	0	0	0	7.52142e+06	1.20713e+07	0	0	0	0	0	0	2730000000	0	6.27764e+07	0	0	2.54125e+07	0	0	3.18802e+08	5.46833e+08	7.53142e+06	237000000	0	0	0	6.21136e+07	0	0	0	40000000	0	0	0	0	0	0	0	0
M5_2	2.33168e+07	0	0	0	21947155	0	0	0	0	0	0	0	0	0	0	0	0	0	0	0	0	5.24826e+07	0	0	0	0	0	0	0	0	8.6166e+06	0	7.69915e+06	0	0	0	3104427	0	0	0	0	0	0	0	0	0	0	0	0
M5_3	208850	0	0	0	0	0	0	0	0	1519772	0	393359	0	0	0	0	0	0	0	0	0	213302	0	0	0	0	0	0	0	0	690755	0	0	0	0	0	0	0	0	0	0	0	0	0	0	0	0	0	0
M5_4	1014632	0	0	0	0	0	0	0	0	4930876	0	1631762	410282	0	0	0	0	0	0	0	0	300722	0	0	0	0	0	0	0	0	643496	0	0	0	0	0	0	0	0	0	0	0	0	0	0	0	0	0	0
M6_1	2.47392e+08	5.55592e+07	3067388247	0	8.50101e+07	0	1.32306e+08	0	9.95785e+09	1273719723	0	0	3.56544e+08	0	0	0	1.72526e+08	1.69697e+09	1.64399e+08	0	2.76287e+08	2.84621e+09	0	1656762	2484785194	4.94416e+07	2.09754e+08	9.54858e+07	0	3.75536e+08	1560000000	0	6.65077e+08	0	1730000000	0	2.65579e+08	0	0	0	7115882861	6.37471e+07	0	9.51138e+08	1.72584e+08	0	0	0	0
M6_2	123647121	9.25313e+07	3384185074	0	1.52123e+08	0	1.33932e+08	0	4.23455e+09	9.95894e+08	0	0	3.57686e+08	0	0	0	2.30082e+08	2.3168e+09	1.72822e+08	0	290939331	2.74483e+09	0	3219722	3.31158e+07	2.38213e+08	0	5.63456e+07	0	1.71058e+08	1.77633e+07	0	7.64388e+08	0	1.89994e+09	0	2.00195e+08	0	0	0	7626422237	7.89282e+06	0	1.57147e+09	4.20971e+08	0	0	0	0
M6_3	2089803	3073063	1404118	0	0	0	259560	0	31157645	0	0	0	3090581	0	1189111	0	0	1994921	1930523	0	526542	1561507	1074769	0	1995906	0	980652	775255	0	2396690	6622158	0	2447127	0	939614	0	3272434	0	0	4685993	9841628	1436295	0	1231140	1074769	0	0	0	0
M6_4	2855280	4650932	3583126	0	0	0	740216	0	35081657	10087515	0	0	4514160	0	2730965	0	1298299	2665307	5325261	0	4653518	1819401	1459006	0	0	2344771	4512662	1343636	0	7808736	12871544	0	4558292	0	783546	0	5357883	0	0	0	7054850	13918268	0	2275024	0	0	0	0	0
M7_1	4.12458e+07	1.50703e+08	3394603937	0	2.0023e+08	0	1.15173e+08	8.62627e+08	1.01042e+10	1.29521e+08	1.18947e+08	0	0	0	3611011606	0	0	3.12984e+09	0	0	2.81287e+07	3.39897e+09	0	1.97936e+08	3540000000	1.72171e+08	0	0	0	6.65045e+08	1364294522	0	7.22557e+08	0	1.49774e+09	0	1.28106e+08	0	3.28846e+08	0	8930000000	1.88065e+08	0	1.11004e+08	3.71139e+08	0	0	0	0
M7_2	15843677	1.35368e+08	2435578850	0	297472607	0	8.98493e+07	1.93334e+08	7.26463e+09	7479250	1.35067e+08	0	2.87689e+08	0	563089861	0	0	0	0	0	1.90354e+08	2680000000	0	1.53379e+08	2250000000	2130499029	0	0	0	4.64392e+08	1479567611	0	6.53594e+08	0	2.44595e+09	0	0	0	0	0	7130000000	2.61683e+08	0	6.72381e+08	234000000	0	0	0	0
M7_3	638023	3030771	2344438	3.38564e+08	0	0	0	0	17001381	521053	0	0	2744067	0	916608	0	0	2121399	0	0	1529213	3412565	0	1014157	1039761	0	0	0	0	2360487	4025985	0	1058205	0	530085	0	1538877	0	11918758	5123786	13776803	894178	2.41156e+07	0	0	0	0	0	0
M7_4	1011458	3404049	925993	3.82607e+08	0	0	0	0	2854662	412069	0	0	515821	5026430	492626	0	0	1085252	0	0	854492	1198939	0	4592195	1008609	0	0	0	0	0	8946190	0	1610172	0	0	0	1997972	0	2029809	0	94325	12862797	8620116	0	0	0	0	0	0
M8_1	177684029	41438231	3080000000	202217664	0	400680851	126000000	329000000	8.87015e+09	1073722032	0	0	6.55795e+08	0	0	0	0	2.43294e+09	141000000	0	2.69582e+08	2530000000	0	708818428	3384896758	0	175000000	1293332	0	309000000	1510000000	0	716000000	0	2430000000	0	1.93937e+08	0	0	0	9359997657	306351212	0	0	3.52849e+08	0	0	0	0
M8_2	9.26447e+07	6.58139e+07	2580000000	639226378	0	651801580	0	0	7.16061e+09	5358751	0	0	4.65085e+08	0	0	0	0	1.96105e+09	0	0	3923835	2.30789e+09	0	0	2785354801	2785354801	1.75745e+08	2496644	0	2.83215e+08	1232628171	0	6.39226e+08	0	2.82844e+09	0	1.87426e+08	0	0	3.00883e+08	8519797153	2.83478e+08	0	0	2.46989e+08	0	0	0	0
M8_3	5180585	1968772	1947136	2296210	669244	236753	1106007	0	24050278	7910281	0	0	6139825	4071505	0	0	0	1899823	4216201	0	6830779	2478009	0	4869696	1526173	0	5952033	0	0	4355625	14121578	0	2868050	0	1419870	0	5742025	0	0	15212853	10021738	19996638	0	0	0	0	0	0	0
M8_4	6928161	0	0	3424863	0	147086	0	0	43117244	3832351	0	0	12385921	2682268	0	0	0	2931135	4824045	0	0	3781490	0	5611982	1647733	0	6130619	0	0	0	11370886	0	3454602	0	6442989	0	6647014	0	0	14255728	13512671	18227983	0	0	0	0	0	0	0
M9_1	0	0	0	1035902855	218138053	5.3072e+08	1781116918	0	0	1.25377e+07	0	323241379	1.273e+08	1210000000	30371317	2769263	0	2.98462e+08	0	0	317743840	17300000000	3405713174	0	730000000	4962121226	1.00011e+08	0	3826619542	4.43112e+08	4.94763e+08	1599099362	120279014	1746982784	7.03795e+08	9.801e+08	3160000000	297428940	1.33989e+09	0	427000000	0	0	0	0	171156524	45239822	4.91263e+08	585000000
M9_2	0	0	0	1128877735	294798022	2.94798e+08	1772694818	0	0	10409853804	0	33037337770	1.11808e+08	1331797454	60138722	4.18137e+08	0	2.31075e+08	0	4.9301e+08	4.24609e+06	17452823107	38122322393	0	7.01867e+08	201161998	0	0	0	5.04011e+08	600629905	0	1115114721	1791316941	7.03587e+08	1037384640	3387732573	275635213	1.42197e+09	0	3.64125e+08	0	0	0	0	256110775	44288197	6.94477e+08	6.08763e+08
M9_3	0	0	0	23576522	0	0	17330641	0	0	0	0	16430339	0	30054195	94604334	5965541	0	1899823	0	13860872	0	53338446	165806632	1287669506	0	54079813	0	0	1097785354	5140215	12490027	60021528	9501346	104865735	0	30094003	97366121	16619262	63177017	0	0	0	0	0	0	0	0	17256528	14222530
M9_4	0	0	0	19655550	0	0	18883558	0	0	6111870	0	23932351	0	26084084	90905233	4706457	0	2931135	0	15212127	0	50884945	171241885	1357708407	0	56457870	3934215	0	1075514321	5853480	11906692	80066008	0	108920871	0	29370485	97442146	13810120	60505048	0	0	0	0	0	0	0	0	16952114	16086263
[truncated: 7 more columns]
